# Supplementary material for: Measuring stigma affecting sex workers (SW) and men who have sex with men (MSM): A systematic review
Source: PLoS One. 2017 Nov 30;12(11):e0188393. doi: 10.1371/journal.pone.0188393 (PMC5708696; doi:10.1371/journal.pone.0188393)
Supplement: S1 File — (XLSX) [file pone.0188393.s004.xlsx]

## Sheet: Data abstraction form
GENERAL				STUDY							STUDY POPULATIONS						FOCUS KEY POPULATIONS															STIGMA
				Characteristics			Methods	Design		Quality	Study population(s)						Key stigmatized populations	Focus key population - individuals engaged in sex work (SW)							Focus key populations - men who have sex with men (MSM)							Stigma Characteristics											Stigma Measures
Last name of first author	Title	Year	Reviewer's Initials	Country(ies) of study	Setting of study (e.g. clinic, community) where indicated	Language	Methods	Primary Study Design	Did study include an intervention? (If Y, describe)	Quality Assessment completed?	Study population includes:	Study population A	Study population B	Study population Other (specify)	Describe study sample(s) (incl. n for each group, total N for all groups where possible)	Is study pop same as target key pop:	Key stigmatized populations	SW a focus pop? (if N-N/A, put "." for subsequent SW cells)	Sex or gender of SWs (select "." if N/A):	If Transgender (TG) included:	Details about SWs partner type(s) (Specify details, ., N/A, or Not Specified)	Other details (e.g. frequency, duration, location)	Self-identified as SW:	Identified by other as SW:	MSM a focus pop? (if N-NA, put "." for subsequent MSM cells)	Definition(s) of the men having sex with other men (select "." if N/A):	if Transgender (TG) included:	MSM partner type(s)	Other details (e.g. frequency, duration, location)	Self-identified as MSM:	Identified by other as MSM:	Stigma type A from stigmatized perspective (N/A if stigmatizer perspective)	Stigma type B from stigmatized perspective (N/A if stigmatizer perspective)	Stigma type C from stigmatized perspective (N/A if stigmatizer perspective)	Other stigma type (specify)	Level(s) of stigma	Primary Stigma Domain	Additional stigma(s) intersecting with key pop stigma:	Stigma Primary Outcome of Interest:	Main stigma descriptors used - 1:	Main stigma descriptors used - 2:	Other stigma descriptors used (describe)	Describe stigma measure(s) used (e.g. scale, items, how administered, scoring, analysis, subscales, references to validity, etc.)	Results (describe)	Validity (any type) of stigma scale(s)?	Reliability of stigma scale(s)?	Stigma scale 1 (authors, name, year)	Stigma scale 2 (authors, name, year)	Other stigma scales used (authors, name, year)
[truncated: 13 more columns]
