# Supplementary material for: Measuring stigma affecting sex workers (SW) and men who have sex with men (MSM): A systematic review
Source: PLoS One. 2017 Nov 30;12(11):e0188393. doi: 10.1371/journal.pone.0188393 (PMC5708696; doi:10.1371/journal.pone.0188393)
Supplement: S2 File — (XLSX) [file pone.0188393.s005.xlsx]

## Sheet: Data abstraction N=541 articles
GENERAL				STUDY							STUDY POPULATIONS						FOCUS KEY POPULATIONS															STIGMA
				Characteristics			Methods	Design		Quality	Study population(s)						Key stigmatized populations	Focus key population - individuals engaged in sex work (SW)							Focus key populations - men who have sex with men (MSM)							Stigma Characteristics											Stigma Measures
Last name of first author	Title	Year	Reviewer's Initials	Country(ies) of study	Setting of study (e.g. clinic, community) where indicated	Language	Methods	Primary Study Design	Did study include an intervention? (If Y, describe)	Quality Assessment completed?	Study population includes:	Study population A	Study population B	Study population Other (specify)	Describe study sample(s) (incl. n for each group, total N for all groups where possible)	Is study pop same as target key pop:	Key stigmatized populations	SW a focus pop? (if N-N/A, put "." for subsequent SW cells)	Sex or gender of SWs (select "." if N/A):	If Transgender (TG) included:	Details about SWs partner type(s) (Specify details, ., N/A, or Not Specified)	Other details (e.g. frequency, duration, location)	Self-identified as SW:	Identified by other as SW:	MSM a focus pop? (if N-NA, put "." for subsequent MSM cells)	Definition(s) of the men having sex with other men (select "." if N/A):	if Transgender (TG) included:	MSM partner type(s)	Other details (e.g. frequency, duration, location)	Self-identified as MSM:	Identified by other as MSM:	Stigma type A from stigmatized perspective (N/A if stigmatizer perspective)	Stigma type B from stigmatized perspective (N/A if stigmatizer perspective)	Stigma type C from stigmatized perspective (N/A if stigmatizer perspective)	Other stigma type (specify)	Level(s) of stigma	Primary Stigma Domain	Additional stigma(s) intersecting with key pop stigma:	Stigma Primary Outcome of Interest:	Main stigma descriptors used - 1:	Main stigma descriptors used - 2:	Other stigma descriptors used (describe)	Describe stigma measure(s) used (e.g. scale, items, how administered, scoring, analysis, subscales, references to validity, etc.)	Results (describe)	Validity (any type) of stigma scale(s)?	Reliability of stigma scale(s)?	Stigma scale 1 (authors, name, year)	Stigma scale 2 (authors, name, year)	Other stigma scales used (authors, name, year)
O'Leary	Correlates of Risk Patterns and Race/Ethnicity among HIV-Positive Men who have Sex with Men	2007		U.S.		English	Quantitative	Cross-sectional			MSM only	Stigmatized key pop(s) only			N=456 HIV-positive MSM from NY and San Francisco		MSM only		.							not specified						internalized	N/A	N/A				HIV/AIDS	N						N	Y-Cronbach's alpha given	Ross & Rosser, Internalized Homophobia Scale (IHS), 1996	O'Leary, community participation, 2007	O'Leary, Comfort level discussing sexual relationships with men, 2007
Greentree	Male Body Image and its Relationship to Sexual Preference and Homophobia	2011		Australia		English	Quantitative	Other			MSM+other pop	Community members/leaders			N=182; Straght men n=110, gay men n=72		MSM only	N-N/A	.						Y	not specified						internalized	N/A						N						?	Y-Cronbach's alpha given	Kite & Deaux, Homosexuality Attitude Scale, 1986	Martin & Dean, Internalized Homophobia, 1987	.
Pacilli	System Justification, Right-Wing Conservatism, and Internalized Homophobia: Gay and Lesbian Attitudes toward Same-Sex Parenting in Italy	2011		Italy		English	Quantitative	Cross-sectional			MSM+other pop	Stigmatized key pop(s) only			N=212, n=142 gay men (Mean age = 29.04; SD=7.38) n=70 lesbians (Mean age = 28.50; SD=8.84)		MSM only	N-N/A	.						Y	non-trans MSM only						internalized	N/A	N/A					Y						?	Y-Cronbach's alpha given	Mohr and Fassinger, Lesbian and Gay Identity Scale, 2000	Szymanski and Chung, Lesbian Internalized Homonegativity Scale, 2001, 2003	.
Carroll	How Do U.S. Students Perceive Trans Persons?	2012		U.S.		English	Quantitative	Cross-sectional			Not specified	Students			251 undergraduated university students (sexual orientation not specified)		MSM only		.							transgender only						N/A	N/A	N/A				MSM or TG	Y						?	Y-Cronbach's alpha given	Davis, Interpersonal Reactivity Index (IRI), 1983	Litman & Pezzo, The Interpersonal Curiosity Scale (IPC; 2007)	Herek & Capitanio, The Thermometer Evaluation Scale, 1999
Costa	Portuguese Adolescents' Attitudes Toward Sexual Minorities: Transphobia, Homophobia, and Gender Role Beliefs	2012		Portugal		English	Quantitative	Cross-sectional			Not specified	Students			188 high school students; sexual orientation not defined		MSM only		.							both						N/A	N/A	N/A				N/A	Y						Y	Y-Cronbach's alpha given	Hill & Willoughby, Adapted version of Genderism and Transphobia Scale	Davies, Affective Reactions Toward Gay Men Scale (2004)	Davies, Male-to-Female transsexuals (MTF) (2000)
Sanabria	Religious Orientation and Prejudice: Predictors of Homoprejudice	2012		U.S.		English	Quantitative	Cross-sectional			Not specified	Students			477 university students; no information about sexual orientation		MSM only		.							not specified						N/A	N/A	N/A				N/A	Y						Y	Y	Herek, Attitudes Towards Lesbians and Gay Men Scale–Short Form. The ATLGS (1988)	.	.
Einbinder	Social Work Educators’ Attitudes Toward Gay Men and Lesbians: A National Assessment	2012		U.S.		English	Quantitative	Cross-sectional			MSM+other pop	Teachers			927 social work educators, 21% identified as non-heterosexual		MSM only		.							not specified						N/A	N/A	N/A				N/A	Y						Y	Y-Cronbach's alpha given	Herek, Attitudes Towards Gay Men (ATG) ( 1984, 1988)	.	.
Sarac	The relationships between homophobic attitudes and religiosity among Turkish physical education teacher majors	2012		Turkey		English	Quantitative	Cross-sectional			Not specified	Students			173 undergraduate students, sexual orientation not specified		MSM only		.							not specified						N/A	N/A	N/A				N/A	Y						?	Y-Cronbach's alpha given	Duyan & Gelbal, Turkish version of the ATLG-S, 2004	.	.
Ortiz-Hernandez	INFLUENCIA DE LA OPRESIÓN INTERNALIZADA SOBRE LA SALUD MENTAL DE BISEXUALES, LESBIANAS Y HOMOSEXUALES DE LA CIUDAD DEMÉXICO	2005		Mexico		Spanish	Quantitative	Cross-sectional			MSM+other pop	Stigmatized key pop(s) only			506 Total participants, 318 males bisexual or homosexual, 188 females bisexual or lesbian;		MSM only		.							not specified						internalized	perceived/anticipated	N/A					Y						N	Y-Cronbach's alpha given	Herek, Cogan, Gillis, & Glunt, Internalized Homophobia Scale-Revised, 1997	Link, 1987	Meyer, 1995
Alfonso	Los otros: prejuicio y distancia social hacia hombres gay y lesbianas en una muestra de estudiantes de nivel universitario	2004		Puerto Rico		Spanish	Quantitative	Cross-sectional			Other pop only (no MSM or SW)	Students			548 participants; 364 females, 184 males		MSM only		.							not specified						N/A	N/A	N/A					Y						N	Y-Cronbach's alpha given	Garcia, measure prejudice, 1984	Garcia, measured social distance (1984)	.
Ortiz-Hernandez	Opresión internalizada y prácticas sexuales de riesgo en varones homo-y bi-sexuales de México	2005		Mexico		Spanish	Quantitative	Cross-sectional			MSM only	Stigmatized key pop(s) only			318 total participant male homosexual and bisexual		MSM only		.							not specified						internalized	perceived/anticipated	N/A					Y						N	?	Meyer & Dean, Internalized Homophobia, 1998	Link, Devaluation-Discrimination Measure (adapted), 1987	Meyer, Internalized Homophobia Scale (Modified from Martin & Dean), 1995
Falomir-Pichastor	"I'm not gay….I'm a real man!": Heterosexual Men's Gender Self-Esteem and Sexual Prejudice	2009		U.S.	Unclear but appears to be a university setting	English	Quantitative	Quasi-experimental	Y, for study 5, participants randomly assigned to 1 of 3 groups & informed about studies that show biological basis for homosexuality, no basis, and contol.		Other pop only (no MSM or SW)	Community members/leaders	Students	N/A	N= 416 Study 1 :n= 59 university students; Study 2: n=132 heterosexuals (17 of which were students) Study 3: n=95 heterosexual men (92% students) Study 4: n=45 heterosexual men (48.8% university students) Study 5: n=85 heterosexual men (49.4% university students)	No	MSM only	N-N/A	.	.	.	.	.	.	Y	not specified	N/A	Sexual partner type(s) not specified	N/A	N	Y	N/A	N/A	N/A	Attitude felt by respondents towards key pop	Community		N/A	Y	prejudice/homoprejudice	attitude/perception/stereotype	N/A	Studies 1 and 2 -men’s (but not women’s) gender self-esteem (but not personal self- esteem) was positively related to sexual prejudice (the more positive heterosexual men’s gender self-esteem, the more negative their attitude). Studies 3 and 4 - this link appears specifically among men motivated to maintain psychological distance from gay men. Study 5- sexual prejudice & link between sexual preju…	Y	Y	Y	Falomir-Pichastor et al., Attitude toward homosexuality, 2009 (current study)	Morrison & Morrison, Modern Homo-negativity Scale, 2002	Herek, ATG-S; 1988
Horn	"She can‘t help it, she was born that way": Adolescents‘ beliefs about the origins of homosexuality and sexual prejudice	2011		U.S.		English	Quantitative	Cross-sectional			Other pop only (no MSM or SW)	Students			N=1069 adolescents attending two different schools in the midwest (n=639 female)		MSM only		.							not specified						N/A	N/A	N/A				N/A	N					N	N	N	Horn, Adolescents' belief categories regarding the acceptability/ wrong- ness of homosexuality, 2011	Horn, Social interaction measures, 2011	.
Holland	"That's so gay!" Exploring college students' attidues toward the LGBT population	2013		U.S.		English	Quantitative	Cross-sectional			MSM+other pop	Students			N=1768: 520M, 1248F		MSM only		.							not specified						N/A	N/A					multi	N						Y	Y-Cronbach's alpha given	LaMar & Kite, Component Measure, 1998	.	.
Oth	“Do Unto Others”: Effects of Priming the Golden Rule on Buddhists’ and Christians’ Attitudes Toward Gay People	2010		Worldwide (specific countries not specified)		English	Quantitative	Cross-sectional			Other pop only (no MSM or SW)	Religious group members/leaders			N=966 self-reported Buddhists and Christrians, 60% women, n=581 Christians		MSM only		.							not specified						N/A	N/A	N/A				N/A	Y					N	N	N	Herek, Attitudes Towards Lesbians and Gay Men Scale (ATLG), 1994	Bar-Anan, Nosek, & Vianello, The Sorting Paired Features (SPF) task, 2009	.
Oswald	“Don’t Ask, Don’t Tell”: The Influence of Stigma Concealing and Perceived Threat on Perceivers’ Reactions to a Gay Target	2007		U.S.	University	English	Mixed Methods	Cross-sectional	N	N	Other pop only (no MSM or SW)	Students	N/A	N/A	n=157 students participating for partial course credit (majority female, n=103, 65.6%;White/Caucasian American, n=121, 77.1%); mean age 19.0 years	No	MSM only	N-N/A	.	.	.	.	.	.	Y	non-transgender MSM only	N/A	Sex exclusively with men	"study vignette about a gay man who either concealed or did not conceal his sexual orientation, and who was HIV-positive or was not HIV-positive."	Not specified	Not specified	N/A	N/A	N/A	N/A	Group	intersecting/layered	HIV/AIDS	Y	stigma	prejudice/homoprejudice	.	1. Thermometer evaluation: overall evaluation of "John" on 101-point thermometer scale; 0 (extremely unfavourable evaluation) to 100 (extremely favourable). 2. Affective reactions towards the target (e.g., "like", "angry", "disgust", "warm"): reported degree to which "thinking of John makes me feel..." followed by different emotion options; "negative affective reactions" subscale is one factor wi…	1. Thermometer: M 65.45 (SD 21.10); 2. Positive affect: M 3.33 (SD 1.65); negative affect: M 1.49 (SD 1.48); 3. Personality characteristics: M 2.29 (SD 1.08); immorality characteristics: M 2.81 (SD 1.17); courtesy stigma: M 2.18 (SD 1.27); 4. Social distance: M 4.28 (SD 1.14). 5. Anti-gay prejudice was negatively associated with the thermometer scale ratings (b = -.42), t(148) = -5.82, p < .001. …	N	Y	Oswald, Thermometery evaluation; affective reactions towards the target; perceived characteristics of the target; 2007.	Crandall, Social distance scale, 1991	Herek, Attitudes Toward Gay Men Scale; 1994.
Chonody	“That's so gay”: Language Use and Antigay Bias Among Heterosexual College Students	2012		U.S.	Midwest university	English	Quantitative	Cross-sectional	N		Other pop only (no MSM or SW)	Students			767 heterosexual college students in social work courses	No	MSM only	N-N/A	.	.	.	.	.	.	Y	not specified	.	Sexual partner type(s) not specified		N	Y	N/A	N/A		Attitude felt by respondent toward key pop	Community	driver or facilitator		N	attitude/perception/stereotype	anti-		ATTITUDES TOWARD LESBIANS AND GAY MEN (ATLG) The short version of the ATLG was used for this study. This 10-item scale is used to assess heterosexual attitudes toward gays and lesbians (Herek, 1988), and a 6-point forced choice Likert scale (1 = strongly disagree and 6 = strongly agree) was employed. All of the items can be summed to create a total composite score (ATLG) or each of the two subsca…	Results of multiple regression explained 14.8% of the variance for believing that “it’s no big deal” to call someone a fag, and age, sex, major, and attitudes toward gay men were significant predictors. For the frequency of saying “that’s so gay,” 17.5% of the variance was explained by age, sex, major, and friends’ attitudes toward sexual minorities.	?	Y-Cronbach's alpha given	Herek, 1988	.	.
Shilo	￼The Impact of Minority Stressors on the Mental and Physical Health of Lesbian, Gay, and Bisexual Youths and Young Adults	2014		Israel		English	Quantitative	Cross-sectional			MSM+other pop	Community members/leaders			N=953 Israeli participants aged 12-30 (28% heterosexual; 72% LGB)		MSM only		.							not specified						internalized	experienced/enacted	N/A				N/A	N					partly	partly	Y-Cronbach's alpha given	Elizur &Mintzer, LGB Self-Acceptance Questionnaire, 2003	D'Augelli et al., Level of Outness, 2005	D'Augelli & Grossman, Gay Harassment Scale, 2006
Negy	A comparison of African American and White college students' affective and attitudinal reactions to lesbian, gay and bisexual individuals: An exploratory study	2005		U.S.	University	English	Quantitative	Cross-sectional	N	N	Other pop only (no MSM or SW)	Students	N/A	N/A	n=70 (22M, 48F) African American + n=143 (38M, 105F) non-Hispanic White students attending a public university in the southeastern region of US (mean age:18.65 for African Americans (SD=1.05); 18.36 for Whites (SD=0.81).	No	MSM only	N-N/A	.	.	.	.	.	.	Y	not specified	.	Sexual partner type(s) not specified	"gay and lesbian people"	N/A	N/A	N/A	N/A	N/A	N/A	Group	manifestation or outcome	N/A	Unclear	homophobia	homonegativity	.	1. Index of Homophobia (IHP) (Hudson & Ricketts, 1980): 25-item scale. Assesses one's affective response to gay and lesbian people. 5-point Likert scale responses. Scores derived by dividing total scores on items by 25 (therefore, range is from 1 to 5). higher score = higher level of homophobia. IHP is the most widely used measure of homophobia. For this sample: IHP obtained Cronbach alpha's of 0…	M (SD): 1. IHP: African Americans: Males (n=22)=3.31 (0.90). Females (n=48)=3.08 (0.78). Combined (n=70)=3.15(0.82). Whites: Males (n=38)=3.34(0.73). Females (n=105)=2.75(0.65). Combined (n=143)=2.90 (0.72). 2. HATH: African Americans: Males (n=22)=2.80(0.94). Females (n=48)=2.48(0.71). Combined (n=70)=2.57(0.80). Whites: Males(n=38)=2.84(0.92). Females (n=105)=2.17(0.74). Combined (n=143)=2.35(0…	N	Y	Hudson & Ricketts, 1980: IHP	Larson, Reed & Hoffman, HATH, 1980	.
Wohl	A Comparison of MSM Stigma, HIV Stigma and Depression in HIV-Positive Latino and African American Men who have Sex with Men (MSM)	2013		U.S.		English	Quantitative	Cross-sectional			MSM only	Stigmatized key pop(s) only			N=199 HIV-positive Latino (n=100) and African American (n=99) MSM patients in LA		MSM only		.							not specified						perceived/anticipated	N/A	N/A				HIV/AIDS	Y					N	N	Y-Cronbach's alpha given	Emlet, HIV stigma scale, 2005	.	.
Lin	A Computer-Based Intervention to Reduce Internalized Heterosexism in Men	2012		U.S.		English	Quantitative	Randomized			MSM only	Stigmatized key pop(s) only			290 self-idenfied gay/bisexual/same-sex attracted men		MSM only		.							not specified						internalized	N/A	N/A				N/A	Y						Y	Y-Cronbach's alpha given	Meyer, Rossano, Ellis, & Bradford, Outness Inventory, 2002	Rosenberg, Rosenberg Self-Esteem Scale, 1965	Szymanski & Carr, Internalized Homonegativity Inventory-Revised (IHNI-R), 2008 (based off original IHNI- Mayfield 2001)
Stoever	A Confirmatory Factor Analysis of the Attitudes Toward Lesbians and Gay Men (ATLG) Measure	2007		U.S.	University	English	Quantitative	Cross-sectional	N	N	Other pop only (no MSM or SW)	Students	N/A	N/A	n=517 introductory psychology students at the University of Texas at El Paso, participating for partial course credit in Introduction to Psychology (excluding homosexual, bisexual or unknown sexual orientation students) 36% male, 64% female	No	MSM only	N-N/A	.	.	.	.	.	.	Y	not specified	N/A	Sex exclusively with men	"gay men"	N/A	N/A	N/A	N/A	N/A	N/A	Group	manifestation or outcome	N/A	Y	attitude/perception/stereotype	homonegativity	.	1. Attitudes Towards Lesbians and Gay Men (ATLG): 20 items; 2 subscales, Attitudes for Gay Men (ATG) and for Lesbians (ATL); 9-point Likert; score range 20-180; higher total score=more negative homosexual attitude; score reliability estimate (overall): 0.93 (95% CI = 0.92-0.94); ATG reliability estimate: 0.91 (95% CI=0.90-0.92); subscale and composite score demonstrated good internal consistency …	The overall mean for this measure was 3.95 (SD = 2.95). Individuals who identified themselves as “very religious” had statistically higher sexual prejudice scores than any of the religious categories. In fact, a nice pattern among the standardized regression coefficients seems to suggest that increased religious involvement was indicative of increased sexual prejudice. Individuals who believed ho…	Y	Y-Cronbach's alpha given	Herek, ATLG, 1988	.	.
Furnham	A Cross-Cultural Study of Attitudes Toward and Beliefs About, Male Homosexuality	2009		U.K. and Japan	Community	English	Quantitative	Cross-sectional	N	N	Other pop only (no MSM or SW)	Community members/leaders	N/A	Convenience sample of the community	N=208, 91 British (33 male, 58 female) 117 Japanese (56 male, 61 female)	No	MSM only	N-N/A	.	.	.	.	.	.	Y	not specified	N/A	Sexual partner type(s) not specified	N/A	N	Y	N/A	N/A	N/A		Individual	manifestation or outcome	N/A	Y	attitude/perception/stereotype			Three subsections 25 iems on etiology of homosexuality, 31 items on behaviors and attitudes towards it, 25 items on "cures"	Attitudes and beliefs toward homosexuality differed among British and Japanese.	N	N	Furnham & Taylor, 1990	.	.
Freis	A Facebook Analysis of Helping Behavior in Online Bullying	2013		U.S.		English	Quantitative	Cross-sectional			Other pop only (no MSM or SW)	Students			N=37 females		MSM only		.							not specified						N/A	N/A	N/A				N/A	N						Y	Y-Cronbach's alpha given	Herek, ATLG (ATL & ATG), 1988	.	.
Coronges	A Network Evaluation of Attitudes Toward Gays and Lesbians Among U.S. Military Cadets	2013		U.S.		English	Quantitative	Cross-sectional			Not specified	Students			N=139 cadets in the same company within the U.S. Military Academy		MSM only		.							not specified						internalized	N/A	N/A				N/A	Y					N	N	Y-Cronbach's alpha given	.	.	.
Weiss	A Preliminary Investigation of Worry Content in Sexual Minorities	2011		U.S.		English	Quantitative	Cross-sectional			MSM+other pop	Stigmatized key pop(s) only			54 self-identified gays, lesbians, and bisexuals		MSM only		.							not specified						internalized	N/A	N/A				N/A	N						Y	Y-Cronbach's alpha given	Herek et al, Internalized Homophobia Scale (IHP) (adapted from Martin & Dean, 1987), 1998	Watson, Clark & Tellegen, Positive and Negative Affect Schedule (PANAS), 1988	.
Frias-Navarro	A Scale on Beliefs about Children’s Adjustment in Same-Sex Families: Reliability and Validity	2012		Spain	Recruited from university	English	Quantitative	Cross-sectional	N		Other pop only (no MSM or SW)	Students			212 heterosexual, primarily female students from a psychology course,	No	MSM only	N-N/A	.	.	.	.	.	.	Y	not specified	.	Sexual partner type(s) not specified		N	Y	N/A	N/A			Group	driver or facilitator		Y	homophobia	prejudice/homoprejudice	Discrimination	SCALE ON BELIEFS ABOUT CHILDREN’S ADJUSTMENT IN SAME-SEX FAMILIES, 14 items; used to measure the beliefs about the effects of the childraising and education practices of same-sex parents on their children’s adjustment; 2 subscales: 1) Individual opposition, 2) Normative opposition; assessed validity and internal consistency (1)=0.87, 2)=0.88)	The final versions of the SBCASSF included items reflecting the following two factors: individual opposition (α = .87) and normative opposition (α = .88). Convergent validity of the scale is demonstrated by predictable correlations with beliefs about the cause of same-sex sexual orientation and the support for gay and lesbian rights. Our study reveals a strong positive association between high sc…	Y	Y-Cronbach's alpha given	Frias-Navarro et al. (2012)	.	.
Hilliard	A Social and Historical Perspective of the San Francisco Gay Men’s Chorus	2008		U.S.	Questionnaire provided to the San Francisco Gay Men’s Chorus	English	Mixed Methods	Other	N		MSM only	Stigmatized key pop(s) only	N/A	N/A	N=108. Ages range from 21 to 75 years, the mean age is 42.	Yes	MSM only	N-N/A	.	.	.	.	.	.	Y	not specified	N/A	Sexual partner type(s) not specified	N/A	Y	Y	internalized	N/A	N/A	N/A	Group	multi	HIV/AIDS	N	homophobia	stigma	Anti-gay, prejudice	IHS - Four subcategories of factors: public identification as gay, perception of stigma associated with being gay, social comfort with gay men, and moral and religious acceptability of being gay. Internal reliabilities for the four factors were reported as .85, .69, .64, and .62, respectively, and the authors reported fair concurrent validity. Because the authors of the IHS did not provide norms,…	X=69. The lower the scoring on the IHS, the lower the degree of internalized homophobia. The mean for factor 1 (public identification as gay) was 24; for factor 2 (perception of stigma associated with being gay), it was also 24. The mean for factor 3 (social comfort with gay men) was 15 and the mean for factor 4 (moral and religious acceptability of being gay) was 7.	Y	Y	Ross & Rosser, Internalized Homophobia Scale (IHS), 1996	.	.
Prati	A Social Cognitive Learning Theory of Homophobic Aggression Among Adolescents	2012		Italy	High school students	English	Quantitative	Cross-sectional	N		Other pop only (no MSM or SW)	Students			863 students in grades 9-13 in 49 classes from 10 high schools	No	MSM only	N-N/A	.	.	.	.	.	.	Y	not specified	.	Sexual partner type(s) not specified		N	Y	N/A	N/A			Multi	driver or facilitator		Y	homophobia	attitude/perception/stereotype	Bullying	Homophobic Content Agent Target Scale (Poteat & Espelage, 2005) was used to measure the extent which students called other students homophobic epithets (Agent subscale; 5 items) during the past 30 days. The Agent subscale was employed twice, one for homophobic epithets toward male students (homophobic language toward males; .75, using data from the present study) and the other one toward female s…	class-level homophobic attitudes toward gay males mediated the relationship between student observations of peer homophobic aggression and self-reported engagement in homophobic aggression toward schoolmates perceived as gay. However, although student observations of peer aggression toward perceived lesbians predicted self-reported engagement in homophobic aggression toward perceived lesbians, th…	?	Y-Cronbach's alpha given	Poteat & Espelage, Homophobic Content Agent Target Scale (Agent subscale), 2005	Prati, Homophobic Bullying Scale, 2012	Falanga, Parisi, & Di Chiacchio, 2006
Bhaskar	A Study on Sexual Attitudes of Youth in Mysore Taluka	2012		India		English	Quantitative	Cross-sectional			Not specified	Youth			300 18-22 year-olds		MSM only		.							not specified						N/A	N/A	N/A				N/A	Y						?	?	Amit Abraham, Sexual Attitude Scale (SAS), (1997)	.	.
Keiller	Abstract Reasoning as a Predictor of Attitudes Toward Gay Men	2010		U.S.	Undergrads at midwestern university	English	Quantitative	Cross-sectional	N		Other pop only (no MSM or SW)	Students	N/A	.	280 participants, 257 final data analysis of complete info - 67% female, 79% under 26 years. Only heterosexuals.	No	MSM only	N-N/A	.	.	.	.	.	.	Y	non-transgender MSM only	N/A	Sex exclusively with men	Gay men only	Not specified	Y	N/A	N/A	N/A	.	Group	manifestation or outcome	N/A	N	prejudice/homoprejudice	attitude/perception/stereotype	anti-	HAS - 5 point likert scale, 21 items. assesses peoples’ stereotyping, misconceptions, and anxieties about homosexuality. Cronbach's(By kite) = 0.93 - higher scores indicate more favourable behaviour towards gay men. In this sample, cronbach's 0.95. -- correlating with abstract reasoning, hypothesized to be negatively correlated	HAS mean 79.04, SD 16.5 0.209 (p<0.001) correlation of HAS with sex. (females had more favourable attitudes) 0.432 (p<0.001) correlation of HAS with contact with gay men. -0.690 (p<0.001) correlation of HAS with right-wing authoritarianism 0.363 (p<0.001) correlation of HAS with abstract reasoning.	?	Y-Cronbach's alpha given	Kite & Deaux, Homosexuality attitude Scale (1986)	.	.
Cox	Acculturation strategies and mental health in gay, lesbian, and bisexual youth	2010		Belgium	Multiple methods of recruitment - online, mailing lists, parties	English	Quantitative	Cross-sectional	N		MSM+other pop	Stigmatized key pop(s) only	N/A	.	2741 total - 61% male - 20% bisexual, 80% gay/lesbian	Yes	MSM only	N-N/A	.	.	.	.	.	.	Y	not specified	N/A	Sexual partner type(s) not specified	highlighted because group includes gay men as well as bisexuals	Y	Not specified	perceived/anticipated	internalized	N/A	.	Individual	manifestation or outcome	N/A	N	stigma	homonegativity	.	SCQ - 10 items, lichert scale - 0 (do not agree) to 6 (agree). Cronbach's = 0.72 IHNI - 11 items, 5 point scale - 0 (do not agree) to 4 (agree). Cronbach's = .81	SCQ mean 26.9, SD 9.2 IHNI mean 12.5, SD 7.6 Looking at acculturation strategies of LGB youth - adolescents in the assimilation strategy had the highest scores on internalized homonegativity, followed by LGB adolescents in marginalization and integration strategies, respectively. The adolescents in the separation strategy scored significantly lowest.	?	Y-Cronbach's alpha given	Pinel, Stigma Consciousness Questionnaire, 1999	Mayfield, Internalized Homonegativity Inventory, 2001	.
M. B. C√°rdenas, Jaime	Actitudes expl√≠citas e impl√≠citas hacia los hombres homosexuales en una muestra de estudiantes universitarios en Chile	2008		Chile		Spanish	Quantitative	Cross-sectional			Other pop only (no MSM or SW)	Students			117 participants, 73 males, 44 females between 17 and 25 years of age. All participants were university students		MSM only		.							not specified						N/A	N/A	N/A				N/A	Y						Y	Y-Cronbach's alpha given	Greenwald et al., Implicit Association Test (IAT), 1998	Cárdenas & Barrientos, Attitude toward Gay Men (ATG) Scale ( 2008)	.
Balsam	Adaptation to Sexual Orientation Stigma: A Comparison of Bisexual and Lesbian/Gay Adults	2007		U.S.	Mailed questionnaires and postage-paid return envelopes to participants recruited via advertising campaigns	English	Quantitative	Cross-sectional	N		MSM+other pop	Stigmatized key pop(s) only	N/A	lesbians, bisexuals	Participants were 613 LGB adults whose ages ranged from 18 to 79 years (M = 6.30 years, SD = 11.46). The 613 participants included 390 women (63.6%) and 223 men (36.4%). Among women, 273 identified as lesbian (70.0%) and 117 identified as bisexual (30.0%). Among men, 186 identified as gay men (83.4%) and 37 identified as bisexual (16.6%). The sample was largely European American (n = 554, 90.4%);…	Yes	MSM only	N-N/A	.	.	.	.	.	.	Y	non-transgender MSM only	N/A	Sex exclusively with men	N/A	Y	Not specified	internalized	perceived/anticipated	N/A	N/A - others not directly stigma (e.g. uncertainty about sexual orientation status)	Individual	manifestation or outcome	N/A	Y	stigma	homonegativity	superiority, identity confusion	LGBIS - assess the dimensions of sexual minority identity. 4 identity-related areas. 4 subscales: (a) Internalized Homonegativity ( .70; five items); (b) Identity Confusion ( .84; four items); (c) Identity Superiority ( .56; two items); and (d) Need for Acceptance, which we used to assess stigma sensitivity ( .73; five items). 7 point Likert. Validity evidence for LGIS subscales has been provided…		Y	?	Mohr & Fassinger, Lesbian, Gay andBisexual Identity Scale (LGBIS), 2003	.	.
Span	Addressing University Students’ Anti-Gay Bias: An Extension of the Contact Hypothesis	2011		U.S.		English	Quantitative	Cross-sectional			MSM+other pop	Community members/leaders			N=104; 82 women, 20 men; mean age 22.3		MSM only	N-N/A							Y	not specified						N/A	N/A	N/A											?	?	Hudson & Rickets, The Index of Homophobia, 1980	Herek, Attitudes Towards Lesbians and Gay Men Scale (ATLG), 1988	.
Fisher Raymond	Adolescent Experiences of Discrimination, Harassment, Connectedness to Community and Comfort with Sexual Orientation Reported by Adult Men Who have Sex with Men as a Predictor of Adult HIV Status	2009		U.S.		English	Quantitative	Cross-sectional			MSM only	Stigmatized key pop(s) only			N=521 MSM from the National HIV Behavioral Surveillance survey implemented in San Francisco during 2008		MSM only		.							not specified						experienced/enacted	internalized	N/A				N/A	Y						N	N	.	.	.
Barbosa	Agapé Christian Reconciliation Conversations: Exploring the Intersections of Culture, Religiousness, and Homosexual Identity in Latino and European Americans	2010		U.S.	Community - through churches	English	Mixed Methods	Program monitoring/implementation research	Y - Agapé Christian Reconciliation Conversation Program, to address homophobia while respecting and affirming theological and cultural concerns- tool for social activism and transformation. - 1.5 hour workshop with biblical reflections, documentaries about LGB communities, group sharing		MSM+other pop	Religious group members/leaders	Community members/leaders		122 participants, 53% female, less than 1% identified as transgender. predominantly Hispanic (50%), followed by White (43%), multiracial (4%), Asian (3%), and Native American (1%). Participants were mostly heterosexual (55%), followed by gay (25%), lesbian (11%), bisexual (6%), and queer (3%)	No	MSM only	N-N/A	.	.	.	.	.	.	Y	not specified	trans type not specified	Sexual partner type(s) not specified	Talking about lesbian, gay, and bisexual members of the community. Does not specify trans, but not excluded either	Not specified	Y	experienced/enacted	perceived/anticipated	perceived/anticipated	all types - program included homosexuals as well as heterosexuals with negative attitudes towards	Group	multi	race/ethnicity	Y	homophobia	attitude/perception/stereotype		The short form contains 10 items. Responses are coded on a 5-point scale ranging from strongly agree (1) to strongly disagree (5). The measure employs a one- dimensional factor and yields a global homophobia score with low scores representing more favorable attitudes toward homosexuals and high scores representing less favorable attitudes. According to Kite and Deaux, the original scale has excel…	Age (r = –.27; p = .002) and political ideology (r = –.32; p < .001) were negatively associated with homophobia. However, the trend was statistically significant for females only (age r = –.35; p = .005; political ideology r = –.49; p < .001). Homopho- bia was also negatively correlated with political ideology (r = –.33; p = .017) among White participants, but not among minority participants. Fin…	partly	Y-Cronbach's alpha given	Kite & Deaux, Homosexuality Attitudes Scale-Short Form (HAS-SF), a modified version of the original Homosexuality Attitudes Scale (HAS), 1986	.	.
Parrott	Aggression Toward Gay Men as Gender Role Enforcement: Effects of Male Role Norms, Sexual Prejudice, and Masculine Gender Role Stress	2009		U.S.	George State University. Participants came to the laboratory on two separate days. Completed questionnaires, were given electric shocks to assess pain thresholds. To mask the true aims of the study, additional questionnaires not pertinent to the aims of the present study were also administered. Given course credit	English	Quantitative		N		MSM+other pop	Students	N/A	Heterosexual males, and gay men	N=164. Gay (n = 78) or heterosexual male (n = 86). Ages 18-30, mean 19.8 years, SD 2.3. 68 Caucasians, 40 African- Americans, 36 Asian-Americans, and 20 individuals from other racial backgrounds.	No	MSM only	N-N/A	.	.	.	.	.	.	Y	not specified	N/A	Sexual partner type(s) not specified	N/A	N/A	Y	perceived/anticipated	N/A	N/A	N/A	Institution	driver or facilitator	N/A	Y	prejudice/homoprejudice	attitude/perception/stereotype	N/A	ATLG - attitudes toward lesbians and gay men, 10 items. 9 point scale. Herek (2000b, 2002) reports strong internal consistency and convergent validity for this scale, which was consistent with the present study (α = .92).	Sexual prejudice Gay male: mean 48, SD 20, range 10-89 Heterosexual male: mean 50, SD 22, range 10-90	Y	Y-Cronbach's alpha given	Herek, Attitudes Toward Lesbians and Gay Men, 1988	.	.
Derlaga	AIDS stigma among inmates and staff in a USA state prison	2008		U.S.	Survey completed by inmates and staff at a State prison in the Southern region of the US	English	Quantitative	Cross-sectional	N		Other pop only (no MSM or SW)	Community members/leaders	N/A	Inmates and staff at a State prison	N=273. About 25.7% (174/678) of the inmates and 49.5% of the staff (99/200).	No	MSM only	N-N/A	.	.	.	.	.	.	Y	not specified	N/A	Sexual partner type(s) not specified	N/A	N/A	Y	N/A	N/A	N/A	AIDS stigma	Institution	multi	multi	Y	stigma	attitude/perception/stereotype	N/A	Three items measured negative attitudes toward homosexual behaviour. Responses were made on a four-point scale (coded from 1 = ‘strongly dis- agree’ to 4 = ‘strongly agree’). The third item was deleted to increase internal reliability .The cor- relations between the two items that make up the measure of negative attitudes toward homosexuality were 0.57 for the inmates and 0.55 for the staff.	The average scores for the measures of negative attitudes about sex between men were 3.36 (SD = 0.92) for the inmates and 3.29 (SD = 0.95) for the staff. Negative attitudes about homosexual behaviour did not predict AIDS stigma among inmates and prison staff in the multiple regressions. This finding is counter to the results of studies, mostly among Caucasian Americans, documenting that negative …	?	Y	.	.	.
Alderson	Alberta High School Counsellors’ Knowledge of Homosexuality and Their Attitudes Toward Gay Males	2009		Canada	School	English	Quantitative	Cross-sectional	N	N	MSM only	Teachers	N/A	N/A	n=223 high school counsellors (mailed out to n=648). Assessing attitudes on gay males.	No	MSM only	N-N/A	.	.	.	.	.	.	Y	not specified	N/A	Sexual partner type(s) not specified	gays and lesbians and homo‐negativity	N/A	N/A	experienced/enacted	N/A	N/A	N/A	Group	manifestation or outcome	N/A	N	homonegativity	N/A	N/A	Modern Homonegativity Scale - Gay Version. Originally 13 items, reduced here to 12 items based on a factor analysis. Rated from 1 (strongly disagree) to 5 (strongly agree), like a Likert scale. Reliability alpha coefficient was calculated at .91 for both males and females. Questionnaire provided in paper's appendix. Total scores of the participant considered (no cut-offs were established for the …	Most high school counsellors were categorized as low on homo‐negativity. The mean score for all participants on modern homo‐negativity was 29.93 with a standard deviation of 9.97. 71 per cent of the participants had a relatively low homo‐negativity score; 4 per cent had a score indicating relative neutrality (neither high nor low); 19 per cent of the participants scored in a moderate range of hom…	Y	Y	Morrison & Morrison, Modern Homonegativity Scale, 2002	.	.
Jin	An assessment of health-care students' attitudes toward patients with or at high risk for HIV: implications for education and cultural competency	2014		Malaysia		English	Quantitative	Cross-sectional			Not specified	Students			N=1296 undergraduate medical and dental students in 7 Malaysian universities		MSM only		.							not specified						N/A	N/A	N/A				multi	Y					N	N	Y	Jin et al., Feeling Thermometers, 2014 (current study)	.	.
Gattis	An ecological systems comparison between homeless sexual minority youths and homeless heterosexual youths	2013		Canada		English	Qualitative	Cross-sectional			MSM+other pop	Youth			N=147 81heterosexual homelessvand 66homeless sexual minorities		MSM only		.							not specified						experienced/enacted	N/A					other	Y						Y	Y-Cronbach's alpha given	Kidd, 2007	.	.
Hatzenbuehler	An Implicit Measure of Anti-Gay Attitudes: Prospective Associations with Emotion Regulation Strategies and Psychological Distress	2009		U.S.	Online survey	English	Mixed Methods	Cohort (incl. prospective	N	N	MSM+other pop	Stigmatized key pop(s) only	N/A	N/A	Thirty one gay (n=15), lesbian (n=10), bisexual (n=6) participants (16 male, 15 female)	Yes	MSM only	N-N/A	.	.	.	.	.	.	Y	not specified	N/A	Sexual partner type(s) not specified	Thirty one gay (n=15), lesbian (n=10), bisexual (n=6) participants (16 male, 15 female) participated for pay. Participants were students and community members recruited through fliers (mean age: 21.00, SD=2.89).	Not specified	Not specified	internalized	N/A	N/A	N/A	Individual	manifestation or outcome	N/A	Y	homophobia	attitude/perception/stereotype	.	1. Explicit self-stigmatization: 9-item scale of internalized homophobia. "Never" (0) to "often" (3). Alpha = 0.71. 2. Implicit self-stigmatization: Implicit Association Test, IAT. Impliict attitudes towards homosexuals. Categorizing four homosexual couples (two all male, two all female) and four heterosexual couples, plus eight positive words (e.g., love, happy) and eight negative words (e.g., e…	The mean of the explicit measure was 7.55 (SD=4.00), with scores ranging from 3 to 15. The distribution was positively skewed, indicating that the majority of LGB respondents did not endorse high levels of internalized homophobia. Nevertheless, nearly a third of the sample (31.0%) reported experiencing moderate-to-high levels (i.e., scores of at least 9 or higher) of internalized homophobia. Over…	N	Y	Meyer & Dean, Internalized Homophobia, 1998	Greenwald et al., Implicit self-stigmatization. Implicit Association Test (IAT). 1998.	.
Hooghe	Anti-Gay Sentiment Among Adolescents in Belgium and Canada: A Comparative Investigation into the Role of Gender and Religion	2010		Belgium, Canada	Adolescents recruited in schools	English	Quantitative	Cross-sectional	N		Other pop only (no MSM or SW)	Students	N/A	.	Begium - 6,330 10th grade students in 112 schools Canada - 3,334 respondents from 82 schools in 7 cities of Ontario and Quebec. Mean age for both groups = 16 years	No	MSM only	N-N/A	.	.	.	.	.	.	Y	both	trans type not specified	Sexual partner type(s) not specified	Questionnaire about attitudes towards LGBT (all)	Not specified	Y	N/A	N/A	N/A	.	Group	manifestation or outcome	N/A	Y	attitude/perception/stereotype	homophobia	.	"three questions were asked that tap attitudes toward LGBT rights. The first question assesses the degree of agreement or disagreement with gay rights activists" - range 0-10 higher score indicating more agreement. Two additional questions ask about the prerogative of gay rights activists to hold a peaceful march in the respondent’s neighbor- hood and to talk on public television about their view…	average on first item - 5.2 (Belgium), 5.4 (Canada) "young women in both countries on average report about .65 on the 0–1 scale, whereas young men report just over .40" - gender difference significant at p<0.01 Non-religious most supportive, followed by Jewish (in Canada), then Catholics. Protestants and Orthodox Christians are lower, and Muslim show lowest support.	?	Y-Cronbach's alpha given	Hooghe,- 3 items on CYS (comparitive youth survey), current study	.	.
Tebbe	Anti-Transgender Prejudice: A Structural Equation Model of Associated Constructs	2012		U.S.	Recruited from university psychology course	English	Quantitative	Cross-sectional	N		Other pop only (no MSM or SW)	Students		99% identified as"straight or heterosexual" and "nontransgender"	250 undergraduate psychology students	No	MSM only	N-N/A	.	.	.	.	.	.	Y	transgender only	trans type not specified	Sexual partner type(s) not specified	Study specified transgenderpeople as study population, not MSM explicitly	N	Not specified	N/A			Attitude felt by respondent toward key pop	Individual	driver or facilitator	MSM or TG	N	prejudice/homoprejudice	attitude/perception/stereotype		Attitudes Toward Lesbians and Gay Men scale (ATLG; Herek, 1988) and the Attitudes Regarding Bisexuality Scale–Female/Male Version (ARBS-FM; Mohr & Rochlen, 1999). ATLG: 20 items; 10 items comprise the Attitudes Toward Lesbians (ATL) scale, and 10 items comprise the Attitudes Toward Gay men (ATG) scale. Items are rated on a 9-point scale ranging from 1 (strongly disagree) to 9 (strongly agree). In…	Anti-LGB prejudice, traditional gender role attitudes, and need for closure each had positive unique relations with anti-transgender prejudice beyond the negative association of social desirability with such prejudice. By contrast, social dominance orientation was not related uniquely to anti-transgender prejudice. Additional analyses indicated that women’s mean level of anti-transgender prejudic…	Y	Y-Cronbach's alpha given	Herek, ATLG, 1988)	Mohr & Rochlen, Attitudes Regarding Bisexuality Scale–Female/Male Version (ARBS-FM), 1999	.
Yu	Application and Testing the Reliability and Validity of a Modified Version of Herek's Attitudes Toward Lesbians and Gay Men Scale in China	2011		China		English	Mixed methods	Quasi-experimental			Other pop only (no MSM or SW)	Community members/leaders			N =2,391 for the field trials and n = 200 for test–retest reliability. College (n =1501), community (n = 563), medical examination center (n = 327)		MSM only	N-N/A	.						Y	non-transgender MSM only						N/A	N/A	N/A				other	Y						Y	Y-Cronbach's alpha given	Herek, Attitudes Toward Lesbians and Gay Men Scale, 1988	.	.
Zeichner	Are Homophobic Men Attracted to or Repulsed by Homosexual Men? Effects of Gay Male Erotica on Anger, Fear, Happiness, and Disgust	2009		U.S.	College - recruited through ad	English	Quantitative	Randomized	N		Other pop only (no MSM or SW)	Students		Collegiate men	Participants were 54 single collegiate men (Mage 􏰀 19.9, Meducation 􏰀 14.2 years, 80% Caucasian, modal income 􏰀 $70,000) who re- sponded to an advertisement recruiting hetero- sexual men	No	MSM only	N-N/A	.	.	.	.	.	.	Y	not specified	N/A	Sexual partner type(s) not specified	Video of gay males interacting in sexual foreplay, oral sex and/or anal intercourse	Not specified	Y	N/A				Group	manifestation or outcome	N/A	Y	homophobia	N/A		This 25-item Likert-type scale as- sesses the extent to which participants agree or disagree with various statements regarding their thoughts, feelings, and behaviors with respect to homosexuality. Scored 0 (least homophobic)-100(homophobic). 3 subscales - Behavior/Negative affect, Affect/Behavioural aggression, cognitive negativism. internal consistency co- efficient of .77 for this sample.	Homophobia was positively associated with faster RTs to anger words (r 􏰀 .36, p 􏰀 .04) and to fear–anxiety words (r 􏰀 .32, p 􏰀 .05). Conversely, homophobia was related to slower responding to happiness words (r 􏰀 􏰃.34, p 􏰀 .04) and disgust words (r 􏰀 􏰃.43, p 􏰀 .01). In the heterosexual erotica condition, endorsement of homophobic traits did not significantly corre- late with RTs	?	Y-Cronbach's alpha given	Wright, Adams, & Bernat, Homophobia Scale, 1999	.	.
Szymanski	Asian Cultural Values, Internalized Heterosexism, and Sexual Orientation Disclosure Among Asian American Sexual Minority Persons	2013		U.S.		English	Quantitative	Cross-sectional			MSM+other pop	Stigmatized key pop(s) only			N=143 Asian American lesbian, bisexual, and questioning person from a web-based internet survey		MSM only		.							both						internalized	experienced/enacted	N/A				N/A	N					Y	Y	Y-Cronbach's alpha given	Herek, Cogan, & Gillis, Internalized Homophobia Scale, 200	Mohr & Fassinger, Outness Inventory, 2000	.
Prati	Aspects of Homophobia in Italian High Schools: Students’ Attitudes and Perceptions of School Climate	2011		Italy		English	Quantitative	Cross-sectional			MSM+other pop	Students			N=364 from Northern Italy		MSM only	N-N/A	.						Y	not specified						N/A	N/A	N/A				N/A	N						?	Y-Cronbach's alpha given	Prati et al., Homophobic School Climate, 2011 (current article)	Prati et al., Affective Components of Homophobia, 2011	.
Yost	Assessing LGBTQ Campus Climate and Creating Change	2011		U.S.		English	Quantitative	Cross-sectional			Other pop only (no MSM or SW)	Teachers			N=274, employees of the college participated (90 faculty members and 184 staff or administrators)		MSM only	N-N/A	.						Y	both						N/A	N/A	N/A				N/A	Y						?	?	.	.	.
Yi	Assessing Maladaptive Responses to the Stress of Being At-Risk of HIV Infection among HIV-Negative Gay Men in New York City	2011		U.S.		English	Quantitative	Cross-sectional			MSM only	Stigmatized key pop(s) only			N=285, HIV-negative gay men		MSM only	N-N/A	.						Y	not specified						N/A	N/A	N/A				N/A	N						Y	Y-Cronbach's alpha given	Shidlo, Multi-Axial Gay Attitudes Inventory-Men’s Short Version (MAGAI), 1994	.	.
Barrientos	Assessing the Dimensionality of Beliefs About Children’s Adjustment in Same-Sex Families Scale (BCASSFS) in Chile	2013		Chile		English	Quantitative	Cross-sectional			Other pop only (no MSM or SW)	Students			N=283 heterosexual psychology students from the city of Antofagsta, Chile (38.2% men, 61.8% women)		MSM only		.							not specified						N/A	N/A	N/A				N/A	Y					Y	Y	Y-Cronbach's alpha given	Frias-Navarro, BCASSFS, 2009	Herek, ATLG, 1998	.
Neilands	Assessment of Stigma Towards Homosexuality in China: A Study of Men Who Have Sex with Men	2008		China	Recruitment via snowball sampling methodology. Participants identified via outreach activities at MSM venues such as bars, dance clubs, and restaurants. See participants given 'recruitment coupons'.	English	Quantitative	Cross-sectional	N		MSM only	Stigmatized key pop(s) only	Community members/leaders	N/A	N=477 men. Most were young (71% were 18–29 years old), never married (78%), currently employed (74%), and considered themselves either gay (57%) or bisexual (38%).	Yes	MSM only	N-N/A	.	.	.	.	.	.	Y	not specified	N/A	Sex exclusively with men	bisexuals included	Y	Not specified	perceived/anticipated	experienced/enacted	N/A	N/A	Individual	multi	N/A	Y	stigma	homophobia	N/A	The China MSM Stigma Scale - Ten questions pertaining to homosexuality stigma were adapted from similar questions created for a study to inves- tigate the impact of stigma among Latino gay and bisexual men (Diaz et al., 2001). The final scale contained ten items (Table 1). Each item had four response options: 1 = ‘‘never,’’ 2 = ‘‘once or twice,’’ 3 = ‘‘a few times,’’ and 4 = ‘‘many times.’’	Reliability of perceived stigma was low (a = .45), whereas reliability of enacted stigma was satisfactory (a = .69). Final mean scores on both measures could range from 0 to 4. On aver- age, perceived stigma scores were higher (M = 2.67, SD = .81) than enacted stigma (M = 1.09, SD = .21), t(476) = 41.66, p < .0001. To assess predictive validity, we extended the confir- matory factor analysis desc…	Y	Y-Cronbach's alpha given	Neilands, The China MSM Stigma Scale (adapted from Diaz), 2008 (current study)	Diaz et. Al, Experiences of Homophobia, 2001	.
Liu	Assessment of the Chinese version of HIV and homosexuality related stigma scales	2009		China	Respondent-driven sampling (RDS) was used to recruit MSM. A diverse group of 12 seeds heterogeneous in age, MSM congregation venue (sauna, bar and public park) and engagement in commercial sex were selected and each were given three uniquely coded coupons to refer up to three peers.	English	Quantitative	Cross-sectional	N		MSM only	Stigmatized key pop(s) only	N/A	N/A	N=351. The mean age was 27 years old (SD = 6, range 18–44 years old). Of the subjects, 65% received a high-school or above education and about 4% received only a primary school education or no education. Thirty-nine per cent of MSM worked in entertainment venues, such as bars, saunas, night clubs or dance halls. More then two-thirds (78%) were single. All males	Yes	MSM only	N-N/A	.	.	.	.	.	.	Y	not specified	N/A	Sex exclusively with men	N/A	Y	Not specified	internalized	perceived/anticipated	N/A	Public HIV stigma	Individual	multi	HIV/AIDS	Y	stigma	discrimination	Prejudice	Items measuring public homosexual stigma and self homosexual stigma were adapted from a set of scales created for a study designed to examine the association of racial and homosexual stigma with risk behaviours among Latino MSM. Bruce reported a 10-item scale of perceived homosexual stigma (public stigma) and a 10-item scale of internalised homosexual stigma (self stigma). In addition, we adapted…	Public homosexual stigma: mean 2.56, SD 0.39 Self homosexual stigma: mean 2.66, SD 0.35 Public HIV stigma: mean 2.16, SD 0.36	Y	Y-Cronbach's alpha given	Bruce, Perceived Homosexual Stigma, 2006	Preston et al., Stigma measures (family stigma, health care provider stigma, community stigma), 2007 (3 items)	.
Ensign	Athletic Trainers’ Attitudes Toward Lesbian, Gay, and Bisexual National Collegiate Athletic Association Student-Athletes	2011		U.S.		English	Quantitative	Cross-sectional			MSM+other pop	Teachers			N=1117		MSM only	N-N/A	.						Y	not specified						N/A	N/A	N/A				N/A	Y						?	Y-Cronbach's alpha given	Herek, The Attitudes Toward Lesbians, Gay Men, and Bisexuals Scale, 1987	.	.
Goodman	Attitudes and Behaviors Toward Lesbian and Gay Persons: Critical Correlates and Mediated Relations	2008		U.S.	Participants recruited from undergraduate courses to complete survey for course credit	English	Quantitative	Cross-sectional	N		Other pop only (no MSM or SW)	Students	N/A	N/A	N=255. 130 women, 125 men. Age range 17-28 (M=19.56, SD=1.62). In terms of sexual orientation, 90% of the sample identified as exclusively heterosexual and 10% as mostly heterosexual.1 Ap- proximately 58% of the sample identified as White, 16% Latina/ Hispanic, 11% multiracial or other, 9% African American/Black, 6% Asian American/Pacific Islander, and less than 1% Native American	No	MSM only	N-N/A	.	.	.	.	.	.	Y	not specified	N/A	Sex exclusively with men	N/A	N/A	Y	N/A	N/A	N/A	N/A	Institution	driver or facilitator	N/A	Y	attitude/perception/stereotype	anti-	homophobia	ATLG - attitudes toward lesbians and gay men, 20 items. 5 point Likert. In terms of reliability, Cronbach’s alphas were .77 for ATL items and .89 for ATG items in Herek’s (1988) sample of college students. Validity of ATLG scores with samples of college students has been demonstrated through consistently high correlations with variables associated conceptually with anti- lesbian and gay attitudes…	Authoritarianism, dominance orientation, and tradi- tional gender attitudes were correlated positively with anti-lesbian and gay attitudes and gay- and lesbian-rejecting behaviors and correlated negatively with lesbian- and gay-affirming behaviors.	Y	Y-Cronbach's alpha given	Herek, Attitudes Toward Lesbians and Gay Men, 1988	Patel et al., Self-Report of Behavior Scale—Revised, 1995 (revised by Roderick et al. 1988	Schope and Eliason, Behaviors Toward Homosexuals, 2000
Cohen	Attitudes of Advanced Dental Education Students Toward Individuals with AIDS	2005		U.S.		English	Quantitative	Quasi-experimental			Other pop only (no MSM or SW)	Students			N=45 postgraduate dental students at a north- eastern dental school		MSM only		.							not specified						N/A	N/A	N/A				HIV/AIDS	Y						N	N	Kelly et al., The Prejudicial Evaluation Scale (PES), 1987	Kelly et al., The Social Interaction Scale (SIS), 1987	.
Saraç	Attitudes of Future Physical Education Teachers in Turkey Toward Lesbian and Gay Men	2012		Turkey		English	Quantitative	Cross-sectional			Not specified	Students			N=246 undergraduate students (n=97 female) in the teacher education program in the School of Physical Education and Sport		MSM only		.							non-transgender MSM only						N/A	N/A	N/A				N/A	Y					Y	Y	Y-Cronbach's alpha given	Herek, ATLG-S, 1998	.	.
Baiocco	Attitudes of Italian Heterosexual Older Adults Towards Lesbian and Gay Parenting	2013		Italy		English	Quantitative	Cross-sectional			MSM+other pop	Community members/leaders			N=280 (133 females, 147 males)		MSM only		.							not specified						N/A	N/A	N/A		Individual	driver or facilitator	N/A	Y						Y	Y-Cronbach's alpha given	Lingiardi et al., Modern Homophobia Scale, 2005	Baiocco, MSP-LG, 2013 (current study)	.
Rainey	Attitudes of Master’s-Level Counseling Students Toward Gay Men and Lesbians	2007		U.S.		English	Quantitative	Cross-sectional			Other pop only (no MSM or SW)	Students			N=132 counselors- in-training in a program accredited by the Council for Accreditation of Counseling and Related Educational Programs		MSM only		.							not specified						N/A	N/A	N/A				N/A	Y						Y	Y-Cronbach's alpha given	Herek, Attitudes Toward Lesbians and Gay Men, 1988	.	.
Gelbal	Attitudes of University Students toward Lesbians and Gay Men in Turkey	2006		Turkey	University	English	Quantitative	Cross-sectional	N	N	Other pop only (no MSM or SW)	Students	N/A	N/A	n=168 F + 147 M (total n: 315) attending two different universities located in the central Anatolian region of Turkey	No	MSM only	N-N/A	.	.	.	.	.	.	Y	not specified	N/A	Sex exclusively with men	Scales used in this study specify "gay men" and generally exclude bisexuals and transgender individuals. Group evaluated is lesbians and "gay men".	N/A	N/A	N/A	N/A	N/A	N/A	Group	manifestation or outcome	N/A	Y	attitude/perception/stereotype	.	N/A	1. Attitudes Towards Lesbians and Gay Men - revised short form (ATLG-R): measures attitudes towards homosexuals; 10 statements, 2 subscales (ATGL-L for lesbians, ATGL-G for gay men); 5-point scale (1=strongly disagree; 5=strongly agree); higher score=more negative attitude; good psychometric properties; high degree of validity and reliability (original form); Turkish version used here had test-re…	The scores on the ATLG-L scale ranged from 5 to 25 (M= 15.69; SD = 5.63), the scores on the ATLG-G scale ranged from 5 to 25 (M = 16.11; SD = 5.59), and the difference between the mean scores on the two scales is 0.42.The scores on the ATLG-G scale ranged from 5 to 25 (M=16.11; SD=5.59). Attitudes toward lesbians were significantly more positive than their attitudes toward gay men, t(314)=2.57, p…	Y	Y	Herek, ATLG-R, 1998:	.	.
Chonody	Attitudes Toward Gay Men and Lesbian Women Among Heterosexual Social Work Faculty	2014		U.S.		English	Quantitative	Cross-sectional			Other pop only (no MSM or SW)	Teachers			N=303 heterosexual faculty at US universities completing an online survey		MSM only		.							both						N/A	N/A	N/A				N/A	Y					Y	Y	Y-Cronbach's alpha given	Chonody, Sexual Prejudice Scale (SPS), 2013	.	.
Roper	Attitudes Toward Gay Men and Lesbians Among Heterosexual Male and Female Student-Athletes	2007		U.S.	The Athletic Directors at ten universities (all Division I and II) were initially contacted and asked for permission to contact their student-athletes. Three of the ten universities provided approval for the first author to contact the coaching staff (n = 59). The first author contacted (via e- mail) all 59 head coaches. Twenty-seven of the 59 head coaches provided the researchers with access to …	English	Quantitative	Cross-sectional	N		Other pop only (no MSM or SW)	Students	N/A	Heterosexual collegiate students	N=371.heterosexual male and female collegiate student-athletes 59% female, 41% male. Age mean 19.4 years, SD 1.22. 81.1% (301) of the participants self-identified as white, 11.1% (41) as African American/Black, 3.2% (12) as Asian, 2.4% (9) as Hispanic, and 2.2% (8) as Other.	No	MSM only	N-N/A	.	.	.	.	.	.	Y	non-transgender MSM only	N/A	Sexual partner type(s) not specified	N/A	N/A	Y	N/A	N/A	N/A	N/A	Institution	driver or facilitator	N/A	Y	attitude/perception/stereotype	N/A	N/A	ATLG - measures heterosexuals’ attitudes toward gay men and lesbians. The full ATLG consists of 20 state- ments, ten about gay men (ATG subscale) and ten about lesbians (ATL subscale). A short version (ATLG-S), consisting of 10 items, was later developed and has been found to correlate highly with the full ATLG (ATLG-S with ATLG, r=.97; Herek 1994). 5 point Likert. 1. Attitudes Towards Lesbians a…	Consistent with our hypothesis, male student- athletes were significantly (t = −10.35, df = 369, p < .0001) more negative in their attitudes toward gay men than female student-athletes. Male student-athletes were also significantly (t = −4.76, df = 369, p < .0001) more negative in their attitudes toward lesbians than female student-athletes. With the exception of field hockey, there were no signi…	N	?	Herek, Attitudes toward Lesbians and Gay Men Scale -the revised short version, 1984, 1988	.	.
Yen	Attitudes toward gay men and lesbians and related factors among nurses in Southern Taiwan	2007		Taiwan		English	Quantitative	Cross-sectional			Other pop only (no MSM or SW)	Health workers			N=1540 nurses		MSM only		.							not specified						N/A	N/A	N/A				N/A	Y						Y	Y-Cronbach's alpha given	Beere, Attitudes Toward Homosexuality Questionnaire, 1990	.	.
Cardenas	ATTITUDES TOWARD GAY MEN AND LESBIANS AND THEIR RELATIONSHIP WITH GENDER ROLE BELIEFS IN A SAMPLE OF CHILEAN UNIVERSITY STUDENTS	2012		Chile		English	Quantitative	Cross-sectional			Other pop only (no MSM or SW)	Students			283 heterosexual university students		MSM only		.							not specified						N/A	N/A	N/A				N/A	Y						?	Y-Cronbach's alpha given	Cardenas & Barrientos, Chilean version of the ATLG scale, 2008	.	.
Rutledge	Attitudes Toward Gays and Lesbians: A Latent Class Analysis of University Students	2012		U.S.		English	Quantitative	Cross-sectional			Not specified	Students			N=396; white n=277, non-white=114; aged 18-21 n=245, aged 21+ n=138		MSM only	N-N/A	.						Y	not specified						N/A	N/A	N/A					Y						?	?	Herek, Attitudes Toward Lesbians and Gay Men (ATLG-S), 1988	.	.
Herek	Attitudes toward Homosexuality among U.S. Residents of Mexican Descent	2006		U.S.	Questionnaire administered to participants (who received $15 cash compensation)	English	Quantitative	Cross-sectional	N		Other pop only (no MSM or SW)	Community members/leaders	N/A	US residents of Mexican descent	N=616. 66% female, 34% male. Mean age = 30 years, range 15-89 years. most half of the respondents (46%) self-identified as Mexican, with another 28% identifying as Chicano/a or Mexican American. Fewer than 4% endorsed any of the remaining ethnic identities(including"other"); 23% did not answer the ethnic identification question.	No	MSM only	N-N/A	.	.	.	.	.	.	Y	not specified	N/A	Sexual partner type(s) not specified	N/A	N/A	Y	N/A	N/A	N/A	N/A	Group	driver or facilitator	N/A	Y	attitude/perception/stereotype	N/A	N/A	ATLG: ATG - four statements about male homosexuality. 4 items, 5 point Likert. ATL - four statements about female homosexuality. 4 items, 5 point Likert. Scores for the 4-item ATG and ATL had somewhat low internal consistency (a = .60 and .64, respectively). Further examination revealed that reliability was particu larly low (< .30) for respondents whose language prefer ence was Spanish and who h…	ATG wrong - mean 1.85, SD 1.6 ATG disgust - mean 1.89, SD 1.4 ATG natural - mean 2.21, SD 1.4 ATG perversion - mean 1.74, SD 1.4 ATL wrong - mean 1.75, SD 1.6 ATL disgust - mean 1.82, SD 1.6 ATL natural - mean 2.06, SD 1.3 ATL perversion - mean 2.24, SD 1.5	?	Y-Cronbach's alpha given	Herek, Attitudes toward lesbians and gay men, 1994	.	.
Teney	Attitudes Toward Homosexuals Among Youth in Multiethnic Brussels	2010		Belgium	Schools	English	Quantitative	Cross-sectional	N	N	MSM only	Students	N/A	N/A	n=70 secondary school students	No	MSM only	N-N/A	.	.	.	.	.	.	Y	non-transgender MSM only	N/A	Sex exclusively with men	N/A	N/A	N/A	experienced/enacted	N/A	N/A	N/A	Group	manifestation or outcome	N/A	Unclear	prejudice/homoprejudice	attitude/perception/stereotype	N/A	Traditional and modern sexual prejudice scale. 5 point Likert scale. Reverse coding (0=strongest negative attitude). Treated as quantitative variables. Internal reliabiliity: Cronbach's alpha = 0.89.	Traditional: “In my opinion, the equality of rights for homosexuals is a threat to Belgian norms and values” (mean, SD): 1.57, 1.33 Modern: “If gay men want to be treated the same way as everybody else, they shouldn’t make such a fuss about their sexual preference”: 2.17, 1.18 “Gay men shouldn’t be so immoderate, ostentatious”: 2.23, 1.19 - "Controlling for sociodemographic variables, second-gene…	N	Y	Van Wijk, (traditional and modern sexual prejudice items scale), 2005	.	.
Kwok	Attitudes Toward Lesbians and Gay Men Among Hong Kong Chinese Social Work Students	2013		China (Hong Kong)		English	Quantitative	Cross-sectional			Other pop only (no MSM or SW)	Students			N= 462 heterosexual Chinese undergraduate students in social work training programs		MSM only		.							not specified						N/A	N/A	N/A				N/A	Y					Y	Y	Y-Cronbach's alpha given	Herek, Attitude toward lesbians and gay men scale, 1988	.	.
Steffens	Attitudes Toward lesbians, Gay Men, Bisexual Women and Bisexual Men in Germnay	2004		Germany		English	Quantitative	Cross-sectional			Other pop only (no MSM or SW)	Community members/leaders			N=2006 self-identified heterosexual women and men living in Germany		MSM only		.							not specified						N/A	N/A	N/A				N/A	Y					N	N	N	.	.	.
Connors	Attitudes Toward People Living With HIV/AIDS: A Model of Attitudes to Illness	2007		Australia	University	English	Quantitative	Cross-sectional	N	N	Other pop only (no MSM or SW)	Students	N/A	N/A	n=220 undergraduate students from a regional university in Australia (43 M, 177 W; M ages 22.86 and 21.63 years for men and women, respectively	No	MSM only	N-N/A	.	.	.	.	.	.	Y	not specified	N/A	Sexual partner type(s) not specified	N/A; no description.	Not specified	Not specified	N/A	N/A	N/A	N/A	Group	multi	HIV/AIDS	Y	homophobia	homonegativity	.	1. Fear of AIDS scale: measures fear of the disease. First factor: fear of contact; 9 items; explained 26.0% of variance. Second factor: public health risk; 3 items; explained 12% of variance. 2. Homophobia scale: 7 items; measures negative attitudes towards homosexuality. Single factor within the scale explained 64.5% of the variance. MOST RELEVANT SCALE OUT OF THE THREE. 3. Attitudes to People …	1. Fear of AIDS scale: a) fear of contact: men, M 19.09 (SD 6.24). Women, M 16.61 (SD 4.61). Scale midpoint: 27. Alpha: 0.77. b) public health risk: men, M 11.72 (SD 2.49). Women, M 11.99 (SD 1.95). Scale midpoint: 9. Alpha: 0.57. 2. Homophobia: men, M 19.44 (SD 7.86). Women, M 14.43 (SD 5.67). Scale midpoint: 21. Alpha: 0.90. 3. Attitudes to People with HIV/AIDS: a) social distance: men, M 17.60…	N	Y-Cronbach's alpha given	Bouton et al., Fear of AIDS Scale; 1987	Bouton et al., Homophobia scale: 1987	Heaven et al., Attitudes to People With HIV/AIDS; 1990.
Guzman	Attitudes towards homosexuals and lesbians among Puerto Rican Public Health graduate students	2007		Puerto Rico	University	English	Quantitative	Cross-sectional	N	N	MSM+other pop	Students	N/A	N/A	n=92 graduate students of General Public Health and Health Education Program at School of Public Health, Medical Sciences Campus of the University of Puerto Rico	No	MSM only	N-N/A	.	.	.	.	.	.	Y	not specified	N/A	Sexual partner type(s) not specified	"gays" ("gays and lesbians")	N/A	N/A	experienced/enacted	N/A	N/A	N/A	Group	manifestation or outcome	N/A	Y	prejudice/homoprejudice	attitude/perception/stereotype	.	1. Homosexual Prejudice Index: based on 46 widespread premises about gays and lesbians; higher score = deeper attitude of prejudice; prejudiced attitude threshold = total score of 138+ 2. Index of Social Distance Towards Gays and Lesbians: measures social distance between participants and gays/lesbians; Bogardus-type scale containing 10 different stereotypes; lower score = smaller social distance…	1. 82.6% displayed prejudiced attitude towards gays and lesbians. 17.5% evinced a neutral or unprejudiced attitude. Other findings: a) 30.4% would feel disappointed if he/she found that his/her son was gay; b) 38.0% disagreed with the legalization of same-sex sexual relations by mutual consent between individuals older than 18; c) 33.7% would feel uncomfortable if they saw two men walking togethe…	N	N	Garcia, Homosexual Prejudice Index, 1994	Garcia, Index of Social Distance Towards Gays and Lesbians, 1994.	.
Heath	Attitudes Towards Male Homosexuality, Bisexuality, and the Down Low Lifestyle: Demographic Differences and HIV Implications	2009		U.S.	Community (Midwestern university, large district bank, large stock exchange = recruitment sites)	English	Quantitative				MSM+other pop	Community members/leaders	N/A	N/A	N=146 MSM or MSMW (bisexual) who do NOT identify as gay or bisexual. Convenience sample. 62.2% female, 96.3% heterosexual identity, 77.4% Caucasian; African American 10.3%		MSM only	N-N/A	.						Y	not specified						N/A						race/ethnicity	Y						?	Y-Cronbach's alpha given	.	.	.
Mudrey	Attitudes, Perceptions, and Knowledge of Pre-Service Teachers Regarding The Educational Isolation of Sexual Minority Youth	2008		U.S.	University	English	Quantitative	Cross-sectional	N		Other pop only (no MSM or SW)	Students	N/A	N/A	N= 200 (144 females and 56 males) pre-service teachers currently enrolled in a Midwestern university.	No	MSM only	N-N/A	.	.	.	.	.	.	Y	both	trans type not specified	Sexual partner type(s) not specified	N/A	N	Y	N/A	N/A	N/A	Knowledge about homosexuality	Multi		race/ethnicity	Y	homophobia	attitude/perception/stereotype	alienation/isolation	While Black pre-service educators as well as early childhood pre-service educators obtained higher mean scores on both attitudinal measures (Attitudes Toward Homosexuality and Index of Homophobia), race was the only variable which proved to be statistically significant.	N	N	N	Altemeyer, Attitudes Toward Homosexuals Scale (ATH), 1996	Hudson & Ricketts, Index of Homophobia Scale (IH), 1980	Sears et al., Homosexuality Knowledge Index (HKI), 1992
Wiley	Attitudinal and individual differences influence perceptions of mock hcild sexual assault cases involving gay defendants	2013		U.S.		English	Quantitative	Randomized-RCT			MSM+other pop	Students			N=99 (47%M)		MSM only		.							not specified						N/A	N/A	N/A				N/A	Y						Y	Y-Cronbach's alpha given	Herek, ATG, 1998	Morrison & Morrison , MHS, 2002	Wiley, Stereotypes about Gays and Child Abuse, 2013 (current study)
Burns	Attributions for Discriminatory Events and Satisfaction with Social Support in Gay Men	2012		U.S.		English	Quantitative	Cross-sectional			MSM only	Stigmatized key pop(s) only			307 gay adult men		MSM only		.							both						internalized	experienced/enacted	perceived/anticipated				MSM or TG	N						Y	Y	Burns et al., Experiences and Perceptions of Discrimination, 2010	Szymanski, Frequency of Perceived Discrimination, (2006, 2009)	Currie, Cunningham, & Findlay, Short Internalized Homonegativity Scale (SIHS; 2004)
Arnold	Austrian medical students’ attitudes towards male and female homosexuality: A comparative survey	2004		Austria	School	English	Quantitative	Cross-sectional	N	N	Other pop only (no MSM or SW)	Students	N/A	N/A	n=122 medical students (48m/74f; age: M±SD = 25.7±3.5 years) n=145 students of politics (77m/68f; age: 24.6±7.4 years) n=153 students of veterinary medicine (45 m/108 f; age: 24.5 ± years).	No	MSM only	N-N/A	.	.	.	.	.	.	Y	not specified	N/A	Sexual partner type(s) not specified	"gay men and male homosexuals"	Not specified	Not specified	N/A	N/A	N/A	N/A	Individual	manifestation or outcome	HIV/AIDS	Y	homophobia	homonegativity		1. Homophobic Behaviour of Students Scale: "ratings on 10 items on a 5-point Likert scale ranging from “definitely false” to “definitely true”, following statements about participation in different activities regarding homosexual issues." 2. Attitudes towards Gay Men Scale: "ratings on 10 items on a 5-point Likert scale ranging from “strongly disagree” to “strongly agree”, following statements on…	Overall, the attitudes of the three student groups were in the non-prejudiced range of the scale. Significant influences of sex and student-group membership on students’ attitudes. A significant influence of sex, but only a tendency towards an influence of group, was observed in knowledge about homosexual issues. Medical students and students of veterinary medicine held more negative attitudes th…	Y	Y	Davis,homophobic behavior of students (HBS) scale, attitudes toward gay men (ATG) scale, questionnaire on knowledge about homosexuality, 1998	Klamen, Medical student homophobia scale, 1999	Soffried, questionnaire on knowledge about homosexuality, 1998
Gormley	Authoritarian and Homophobic Attitudes: Gender and Adult Attachment Style Differences	2010		U.S.	Students in university - course credit	English	Quantitative	Cross-sectional	N		Other pop only (no MSM or SW)	Students	N/A	.	283 participants, 220 women, 63 men - 18 to 51 years. 97% heterosexual, 82% christian	No	MSM only	N-N/A	.	.	.	.	.	.	Y	not specified	trans type not specified	Sexual partner type(s) not specified	Questions about homosexuals in general, type not specified	Not specified	Y	N/A	N/A	N/A	.	Group	manifestation or outcome	N/A	N	prejudice/homoprejudice	attitude/perception/stereotype	homophobia	ATH measures hostility and prejudice toward homosexuals in terms of punitive, condemnatory, and vindictive attitudes. 12-item measure, a=0.92	higher levels of attachment avoidance related to higher levels of homophobia (r = .13, p < .05) Men more homophobic than women (men M=44.16, SD=20.75; women M = 29.61, SD = 16.63) Men with dismissing attachment styles had the highest level and women with dismissing attachment styles had the lowest level of homophobic attitudes.	?	Y-Cronbach's alpha given	Altemeyer, Attitudes Toward Homosexuals Scale (ATH), 1996	.	.
Tucker-Seeley	Behavioral Escape Avoidance Coping in African-American Men Who Have Sex with Men	2010		U.S.	Online	English	Quantitative	Cross-sectional	N	N	MSM only	Stigmatized key pop(s) only	N/A	N/A	African-American MSM (n=83)	Yes	MSM only	N-N/A	.	.	.	.	.	.	Y	not specified	N/A	Sexual partner type(s) not specified	African-American MSM; not specified whether exclusive to men	Y	Not specified	internalized	N/A	N/A	N/A	Individual	intersecting/layered	race/ethnicity	Unclear	homonegativity	N/A	N/A	1. NHAI-Revised: The Personal Homonegativity and the Global Negativity subscales of the Nungesser Homosexuality Attitudes Inventory (NHAI). 10 items. 5-point Likert scale. Internal consistency coefficient: 0.84.	Cut-off for average total internalized homonegativity score (when dichotimized into values 0 and 1): <=2 vs. >2. Internalized Homonegativity: Low (<=2) (n=35): 42.17% Men with an internalized homonegativity score greater than the sample median were twice as likely to endorse BEAR as those with scores less than or equal to the median (RR = 2.07; CI:1.33, 3.22). "Our estimated model provided eviden…	N	Y	Shildo, NHAI-Revised, 1994	.	.
Bassett	Being a Good Neighbour: Can Students Come to Value Homosexual Person?	2005		U.S.	Questionnaire completed by Christian liberal arts college students, after which they were exposed to psychological and spiritual interventions designed to help them see more clearly the value of homosexual persons	English	Quantitative	Cohort (incl. prospective	Y, one-hour session where they watched video clips and read scripture		Other pop only (no MSM or SW)	Students	N/A	Christian liberal arts college students	N=38. 22 female, 16 male. Avg. age = 19.6 years. The average response to the statement, "I am a Chris- tian," was 7.8 (with a "9" indicating ".strongly agree").	No	MSM only	N-N/A	.	.	.	.	.	.	Y	not specified	N/A	Sexual partner type(s) not specified	N/A	N/A	Y	N/A	N/A	N/A	N/A	Institution	driver or facilitator	N/A	Y	attitude/perception/stereotype	N/A	N/A	SOAP - The Instrument contains three sub- scales: (a) attitudes toward single homosexuals who are sexually active, (b) attitudes toward sin- gle homosextials who are celibate, and (c) atti- tudes toward single heterosexuals who are sexually active. 15 items, 9 point Likert. Cron- bach's alphas for the three subscales ranging from .75 to .84. Motivation to Control Attitudes scale - modified to foc…	Attitudes towrds: Celibate homosexuals - Universally rejecting pretest: mean=6.51(SD=6.56), 1st posttest: mean=5.15(SD=5.03) Universally accepting pretest: mean=2.83(SD=3), 1st posttest: mean=2.56(SD=2.72) Sexually active homosexuals - Universally rejecting pretest: mean=4.77(SD=4.77), 1st posttest: mean=4.19(SD=3.89) Universally accepting pretest: mean=2.03(SD=2.13), 1st posttest: mean=2.33(SD=2…	?	partly	Bassett & Rosik, Sexual Orientation and Practice, 2003	Bassett et al., Motivation to Control Attitudes scale, 2003	.
Blackwell	Belief in the “Free Choice” Model of Homosexuality: A Correlate of Homophobia in Registered Nurses	2007		U.S.	Mailed surveys to registered nurses of Health Board Nursing found via an electronic database	English	Quantitative	Cross-sectional	N		Other pop only (no MSM or SW)	Health workers	N/A	Nurses	N=165 nurses. The typical respondent was a Caucasian heterosexual women (only 11 of the respondents were men), between the ages of 40–49 years, with an Associate Degree in Nursing.	No	MSM only	N-N/A	.	.	.	.	.	.	Y	not specified	N/A	Sexual partner type(s) not specified	N/A	N/A	Y	N/A	N/A	N/A	N/A	Institution	driver or facilitator	N/A	Y	homophobia	attitude/perception/stereotype	homonegative, heterosexist, discrimination	ATLG - attitude regarding a specific statement about homosexual men or women, 20 items. 5 point Likert. To determine relationships among indepen- dent and dependent variables structural equation modeling (SEM) and linear regression (also re- ferred to as ordinary least squares) were used. Confirmatory factor analysis was used to support the internal consistency of the ATLG Scale.	The independent variables of the study, belief in the free-choice model of homosexuality and sup- port or nonsupport of a nondiscrimination policy protective of gay men and lesbians in the work- place, were placed on the left side of the model and were correlated with the latent construct of homophobia, which was then correlated with the 20-item ATLG scale.	?	Y	Herek, Attitudes Toward Lesbians and Gay Men, 1984	.	.
Morrison	Bi Now, Gay Later: Implicit and Explicit Binegativity Among Irish University Students	2010		Ireland	Undergrads at Irish university	English	Quantitative	Cross-sectional	N		Other pop only (no MSM or SW)	Students	N/A	2nd & 3rd undergrads in Psych courses	208 self-identified heterosexual students (38 males, 18.3%; 170 females, 81.7%) Mean age = 21.28 years	No	MSM only	N-N/A	.	.	.	.	.	.	Y	not specified	trans type not specified	Sex with men and women	Study about bisexuals	Not specified	N/A	N/A	N/A	N/A	.	Group	manifestation or outcome	N/A	Y	attitude/perception/stereotype	discrimination	binegativity	ARBS - 18 items, 5 point likert scale. Scores range from 18-90. Higher scores = stronger prejudice towards bisexuals. IAT - the number of correct categorizations between pleasant/bisexual pairings versus pleasant/heterosexual pairings in response to stimulus words, within a fixed time period, in one condition compared with the other, is the key indicator of implicit preference PDS - 10 items, 5 p…	ARBS - MALES - M(SD) = 41.13 (8.49), a = 0.87 FEMALES - M(SD) = 35.94 (9.47), a = 0.92 Stability MALES - M(SD) 27.55 (5.49), a = .82 FEMALES - 24.77 (6.12), a = .87 Tolerance MALES - M(SD) 16.16 (5.23), a= .86 FEMALES - 13.66 (5.04), a = .89 PDS MALES - 31.45 (3.87), a = .83 FEMALES- 31.85 (4.06), a = .84 males evidenced greater levels of intolerance toward bisexuals (M = 16.16, SD = 5.23) in com…	partly	Y-Cronbach's alpha given	Mohr & Rochlen, Attitudes Regarding Bisexuality Scale (ARBS), 1999).	Greenwald et al., Implicit Association Test (IAT), 1998	Gawronski et al., Perceived Discrimination Scale (PDS), 2008
Li	Bias-motivated bullying and psychosocial problems: Implications for HIV risk behaviors among young men who have sex with men	2014		USA		English	Quantitative	Cross-sectional			MSM only	Stigmatized key pop(s) only			N=545 young MSM (ages 18-29) residing in the USA who completed an online questionnaire		MSM only		.							not specified						internalized	experienced/enacted	N/A				N/A	N					N	N	Y-Cronbach's alpha given	Nungesser, Short Internalized Homonegativity Scale, 1983	Pilkington & D'augelli, bias-motivated bullying instrument, 1995	.
Baiocco	Binge drinking among gay, and lesbian youths: The role of internalized sexual stigma, self-disclosure, and individuals’ sense of connectedness to the gay community	2010		Italy	LGB community and college based organizations	English	Quantitative	Cross-sectional	N	N	MSM+other pop	Youth	N/A	lesbians	N=202; 119 gay (58.9%) and 83 lesbian (41.1%) Italian youths (18 to 24 years old)	Yes	MSM only	N-N/A	.	.	.	.	.	.	Y	non-transgender MSM only	N/A	Sexual partner type(s) not specified	N/A	Y	N	internalized	experienced/enacted	N/A	Connectedness to the gay community	Individual		N/A	N	stigma	homonegativity	family self-disclosure, peer self-disclosure, negative rejecting reactions to disclosure, and connectedness to gay community	Social drinkers showed lower mean scores in the scale of internalized sexual stigma and connectedness to the gay community and higher mean scores on family and peer self-disclosure scales. No significant differences found between binge and heavy drinkers. Heavy drinkers reported higher number of negative rejecting reactions to disclosure. No significant differences were found between social and b…	Y	Y	Y-Cronbach's alpha given	Nardelli, Biaocco, Rollè, Brustia, & Lingiardi, Measure for Internalized Sexual Stigma for Lesbian and Gay (MISS-LG), 2009	Mills et al, Community cohesion scale, 2001	Vyncke & Julien, Disclosure of sexual orientation, 2007
Boysen	Biological Explanations and Stigmatizing Attitudes: Using Essentialism and Perceived Dangerousness to Predict Antistigma Intervention Effectiveness	2011		U.S.		English	Quantitative	Cross-sectional			MSM+other pop	Students			N=231, 72% female, 85% white		MSM only	N-N/A	.						Y	not specified						N/A	N/A	N/A				other	N						N	N	Corrigan, No name, (2000)	.	.
Brennan	Body Dissatisfaction and Disordered Eating Among Men Who Have Sex with Men in Canada	2011		Canada		English	Quantitative	Cross-sectional			MSM only	Community members/leaders			N=383 homosexual men		MSM only	N-N/A	.						Y	not specified						internalized						other	N						?	?	Bell & Weinberg, 1978, Internalized Homonegativity Scale	.	.
Kimmel	Body Image Concerns of Gay Men: The Roles of Minority Stress and Conformity to Masculine Norms	2005		U.S.		English	Quantitative	Cross-sectional			MSM only	Stigmatized key pop(s) only			N=357 gay males completing a web-based survey		MSM only		.							not specified						internalized	perceived/anticipated	experienced/enacted				N/A	N						N	Y-Cronbach's alpha given	Martin & Dean, The Internalized Homophobia Scale (IHP), 1987	Martin & Dean, Stigma Scale, 1987	.
Lewis	Brief report: The defense mechanisms of homophobic adolescent males: A descriptive discriminant analysis	2009		Australia	Questionnaire completed by year 12 students attending a school in a medium sized regional centre	English	Quantitative	Cross-sectional	N		Other pop only (no MSM or SW)	Students	N/A	High school students	N=86, all male school aged 17-18 years. Race and ethnicity of the sample was 93% (n1⁄480) White/Caucasian, two participants (2%) were Asian and Pacific Islander, respectively, and there was one Australian Indigenous and one Middle Eastern participant.	No	MSM only	N-N/A	.	.	.	.	.	.	Y	not specified	N/A	Sexual partner type(s) not specified	N/A	Not specified	Y	N/A	N/A	N/A	N/A	Institution	multi	N/A	Y	homophobia	N/A	N/A	Homophobia Scale - 25 item, 5 point questionnaire which can be coded into three factors: negative cognitions regarding homosexuality, avoidant behaviour and negative affect (herein called avoidant homophobia) and negative affect associated with aggression towards homosex- uals (herein called aggressive homophobia). Concurrent validity of the Homophobia Scale was established using the Index of Hom…	Pooled data were analysed for the correlation of factors of homophobia and the common division of defense mechanism into mature, neurotic and immature. Immature defenses were significantly correlated with avoidant homophobia (r = 0.24, p = 0.027) while immature defenses where more strongly and significantly correlated with aggressive homophobia (r = 0.43, p < 0.001) but other defense styles and t…	Y	Y-Cronbach's alpha given	Wright, Adams, & Bernat, Levels of Homophobia, 1999	.	.
Carrera-Fernandez	Bullying among spanish secondary education students: The role of gender traits, sexism, and homophobia	2013		Spain		English	Quantitative	Cross-sectional			Other pop only (no MSM or SW)	Youth			N=1500 49.3%F, 50.7%M		MSM only		.							not specified						N/A	N/A	N/A				N/A	Y						Y	Y-Cronbach's alpha given	Herek, Attitudes Towards Lesbians and Gay Men Scale (ATLG-Short Form), 1988	.	.
Reisen	Can additive measures add to an intersectional understanding? Experiences of gay and ethnic discrimination among HIV- positive Latino gay men	2013		U.S.		English	Quantitative	Cross-sectional			MSM only	Stigmatized key pop(s) only			N=301 HIV-positive, Latino gay men in the U.S.		MSM only		.							non-transgender MSM only						experienced/enacted	internalized	N/A				race/ethnicity	Y					N	N	Y-Cronbach's alpha given	Diaz et. Al, Experiences of Homophobia, 2001	Luhtanen & Crocker, Gay collective identity, 1992	.
Brenner	Can Heterosexism harm organizations? Predicting the Percieved Organizational Citizenship Behaviours of Gay and lesbian Employees	2010		U.S.	Data from online national study - National Gay & Lesbian Experiences Study (Fassinger, 2003) - recruiting through ads and mailing lists at gay/lesbian audience focus	English	Quantitative	Cross-sectional	N		MSM+other pop	Stigmatized key pop(s) only	N/A	.	Sample 1 - 171 lesbian, 140 gay Sample 2 - 164 lesbian, 131 gay no bisexuals; sample 1 test, sample 2 was for validation	Yes	MSM only	N-N/A	.	.	.	.	.	.	Y	not specified	N/A	Sex exclusively with men	lesbians and gay men, bisexuals excluded	Y	Not specified	experienced/enacted	internalized	N/A	N/A	Multi	multi	N/A	N	stigma	heterosexist		Organizational climate for heterosexism - assesses organizational climate as it relates to formal sexual orientation discrimination. 4 vignettes, 3 questions each about possible organizational responses to orientation discrimination events. 4 mean scores. cronbach's alpha of 0.97 for the scale. Stigmatization salience: 2nd scale measures "level of negative self-awareness about lesbian or gay sexu…	Mean differences occurred between men and women for stigmatization salience F(1, 596) = 4.03 p=0.05, and organizational climate for heterosexism F(1, 599) = 8.17, p<0.01 - ANOVA analysis. OCH is negatively predictive of stigma salience and positively predictive of workplace outness. Stigma salience negatively predictive or workplace outness.	partly	Y-Cronbach's alpha given	Waldo, Organizational Tolerance for Heterosexism Inventory, 1999	Brenner & Lyons - authors of current study - not official scale, developed for this study - 2010	.
Schiappa	Can One TV Show Make a Difference?a Will & Grace and the Parasocial Contact Hypothesis	2006		U.S.		English	Quantitative	Cross-sectional			MSM+other pop	Students			N=245 undergraduates at a large midwestern state university recruited from introductory courses in communications, 4 indicated being homosexual, bisexual, or unsure		MSM only		.							not specified						internalized	perceived/anticipated	N/A		Multi	driver or facilitator	N/A	Y					partly	partly	partly	Herek, ATLG, 1984, 1988	.	.
Case	Changes in Diversity Course Student Prejudice and Attitudes toward Heterosexual Privilege and Gay Marriage	2010		U.S.		English	Quantitative	Quasi-experimental			Other pop only (no MSM or SW)	Students			N=108 heterosexual students from a Texas state university in a metropolitan area		MSM only		.							non-transgender MSM only						N/A	N/A	N/A				N/A	Y						partly	Y-Cronbach's alpha given	Case et al., Heterosexual privilege awareness (HPA), 2010	Herek, Attitudes Toward Lesbians and Gay Men, 1994	Case et al., Support for same-sex marriage, 2010
O'Leary	Characteristics of bisexually active men in the Seropositive Urban Mens’ Study (SUMS)	2007		U.S.	Community	English	Mixed Methods	Cross-sectional	N	N	MSM only	Stigmatized key pop(s) only	N/A	N/A	n=449 HIV-positive (self-reported) MSM. N=403 homosexually-active men; n=46 bisexually-active men.	Yes	MSM only	N-N/A	.	.	.	.	.	.	Y	not specified	N/A	Sex with men and women	MSM. Eligibility criteria includes "sex with other men within the previous year" and "self-reported HIV-seropositive status". Includes participants who have sex with women as well.	Y	Not specified	internalized	N/A	N/A	N/A	Individual	intersecting/layered	HIV/AIDS	Unclear	homophobia	N/A	.	1. Internalized homophobia: scale developed for the study; 5 items; responses from 1-5 ("strongly disagree" to "strongly disagree"); coefficient alpha: 0.78.	Sexual attitudes (M, SD): a) homosexually-active men: 1.95 (0.79); b) bisexually-active men: 2.75 (0.86); c) significance: p<0.01.	N	Y	O'Leary, Internalized homophobia scale, 2007	.	.
James	Childhood Emotional Abuse and Psychological Distress in Gay and Bisexual Men	2012		Canada	Recruited from community	English	Quantitative	Cross-sectional	N		MSM only	Stigmatized key pop(s) only			286 self-identified "gay and bisexual males";~50% were recruited to be HIV+	Yes	MSM only	N-N/A	.	.	.	.	.	.	Y	non-transgender MSM only	.	Sexual partner type(s) not specified	Had to have engaged in sexual activity with a man in the past 6 months	Y	Y	internalized				Multi	intersecting/layered	HIV/AIDS	N	stigma	homophobia		The Internalized Homophobia Scale (IHS; Ross & Rosser, 1996): a 26-item scale that assesses four dimensions of IH: (a) concern about public identification about being gay (e.g., “It is important to me to control who knows about my homosexuality”); (b) concern about the stigma associated with being gay (e.g., “Most people have negative reactions to homosexuality”); (c) social comfort with other ga…	IH mediates the relationship between childhood emotional abuse severity and later depression and anxiety. Controlling for demographic variables, concern about the stigma associated with being gay mediated the relationship between childhood emotional abuse and both depression and anxiety.	?	Y-Cronbach's alpha given	Ross & Rosser, The Internalized Homophobia Scale (HIS), 1996	.	.
Gold	Childhood Physical Abuse, Internalized Homophobia, and Experiential Avoidance Among Lesbians and Gay Men	2011		U.S.		English	Quantitative	Cross-sectional			MSM+other pop	Community members/leaders			N=237; 122 adult lesbians and 115 adult gay men		MSM only	N-N/A	.						Y	non-transgender MSM only						internalized							N						Y	Y-Cronbach's alpha given	Szymanski & Chung, Lesbian Internalized Homophobia Scale, 2001	Shidlo, Revised Nungesser Homosexuality Attitudes Inventory, 1994	.
Liu	Chinese Culture, Homosexuality Stigma, Social Support and Condom Use: A Path Analytic Model	2011		China		English	Quantitative	Cross-sectional			MSM only	Stigmatized key pop(s) only			N=351 homosexual men		MSM only	N-N/A	.						Y	not specified						N/A	N/A	N/A				N/A	Y						?	?	Liu, Feng, Rhodes, & Liu, Homosexual Stigma Scale, 2009	.	.
Chonody	Christian Social Work Students' Attitudes Toward Lesbians and Gay Men: Religious Teachings, Religiosity, and Contact	2013		U.S.		English	Quantitative	Cross-sectional			Other pop only (no MSM or SW)	Students			N=383 heterosexual students who identified as either Catholic or Protestant		MSM only		.							not specified						N/A	N/A	N/A				N/A	Y					N	N	Y-Cronbach's alpha given	Herek, ATLG, 1988	.	.
Aosved	Co-occurrence of Rape Myth Acceptance, Sexism, Racism, Homophobia, Ageism, Classism, and Religious Intolerance	2006		U.S.	College	English	Quantitative	Cross-sectional	N	N	Other pop only (no MSM or SW)	Students	N/A	N/A	n=492 male and 506 female college students (total: n=998). The majority of participants were heterosexual (98.4%; n=977); 0.40% (n=4) were gay men, 0.20% (n=2) were lesbians, 0.60% (n=6) identified as bisexual, and 0.40% (n=4) were undecided/questioning. N=998. 492 male and 506 female. Age range 18-55 years, avg. 20.18 years, SD 3.24. The majority of participants were European Americans (83.7%; n…	No	MSM only	N-N/A	.	.	.	.	.	.	Y	not specified	N/A	Sex exclusively with men	"specifically gay men", not just homosexual men; this clarification indicates not bisexuals and not transgender	N/A	N/A	N/A		N/A	N/A	Group	manifestation or outcome	N/A	Y	homophobia	N/A	.	1. Modern Homophobia Scale (MHS): 46 item; measures both attitudes towards lesbians and gay men (not other categories of homosexuals); MHS-G subscale scored from this instrument (22 items); responses indicate institutional homophobia, personal discomfort, beliefs that homosexuality is deviant and changeable; 5-point Likert (do not agree to strongly agree); subscale items averaged for final score.…	MHSG: M Men=2.80 (n=487), SD 0.96. M Women = 3.40 (n=501), SD 0.92. t (d) 9.99 (0.64). df 986. p value 0.0001. Men reported higher levels of homophobia towards gay men than women did (p<0.05). In order to examine the intercorrelations between sexism, racism, homophobia, ageism, classism, and religious intolerance, simple Pearson’s correlation coefficients were calculated. Each of these intolerant…	Y	Y	Raja & Stokes, MHS, 1998	.	.
Fisher	College Major, Gender and Heterosexism Reconsidered Under More Controlled Conditions	2007		U.S.	University	English	Quantitative	Cross-sectional	N	N	Other pop only (no MSM or SW)	Students	N/A	N/A	n=160 (four groups (n = 40 each)–male psychology majors, female psychology majors, male non-psychology majors, and female non-psychology majors)	No	MSM only	N-N/A	.	.	.	.	.	.	Y	not specified	N/A	Sexual partner type(s) not specified	"gay men"	Not specified	Not specified	N/A	N/A	N/A	N/A	Group	manifestation or outcome	N/A	Y	attitude/perception/stereotype	N/A	.	1. Herek Attitudes Toward Lesbians and Gay men (ATLG): 20-item, 9-point Likert scale; 1 = strong agreement, 9 = strong disagreement; total score = 20 (extremely positive) to 180 (extremely negative); two subscales: Attitudes Toward Gay Men (ATG) relevant here, yields separate score; alpha coefficients for overall scale 0.90; alpha for subscale 0.89.	A significant respondent’s gender by target’s genderF(1/156) = 50.59, p < .001 interaction was observed. Male respondent’s attitude toward gay males was significantly more negative than that of the other groups which did not differ significantly from one another. Significant main effects due to respondent’s gender F(1/156) = 11.9, p < .001 and target’s gender F(1/156) = 43.1, p < .001 were also o…	N	Y	Herek, ATLG: 1988.	.	.
Worthen	College Student Experiences with an LGBTQ Ally Training Program: A Mixed Methods Study at a University in the Southern United States	2011		U.S.		English	Mixed Methods	Cross-sectional			MSM+other pop	Students			Qualitative study: N=66; Quantiative study:N= 804, Control n=557, Group 1 (partial intervention) n=216, intervention n=31		MSM only	N-N/A	.						Y	both						N/A	N/A	N/A				MSM or TG	Y						Y	Y-Cronbach's alpha given	Worthen, no formal name given, 2014 (current article)	.	.
Chonody	College Students' Attitudes Toward Gays and Lesbians	2009		U.S.		English	Quantitative	Quasi-experimental			Other pop only (no MSM or SW)	Students			N=211 heterosexual students enrolled in a human sexuality course in a southeastern university		MSM only		.							non-transgender MSM only						N/A	N/A	N/A				N/A	Y						Y	Y-Cronbach's alpha given	Hudson & Ricketts', Index of Attitudes Towards Homosexuals, 1980	.	.
Lambert	College Students' Views on Gay and Lesbian Issues	2006		U.S.	Students at a Midwestern University	English	Quantitative	Cross-sectional	N	N	Other pop only (no MSM or SW)	Students	N/A	Convenience sample of students	N=364 (52% female, 48% male)	No	MSM only	N-N/A	.	.	.	.	.	.	Y	not specified	N/A	Sexual partner type(s) not specified	N/A	N	Y	N/A	N/A			Individual	multi	N/A	Y	attitude/perception/stereotype	homophobia		19 questions analyzed separately, not formed into an index	The majority of the students (69%) felt that people should not be judged based upon their sexual preference. Slightly more a third thought that gay males were more feminine than heterosexual males, and slightly under a quarter indicated that lesbians were more masculine than other women.	N	N	.	.	.
Vincent	Combined Effects of Masculine Gender-Role Stress and Sexual Prejudice on Anger and Aggression Toward Gay Men	2011		U.S.		English	Quantitative	Cross-sectional			Other pop only (no MSM or SW)	Community members/leaders			N=135 heterosexual men		MSM only	N-N/A	.						Y	not specified						N/A	N/A	N/A				N/A	N						?	Y-Cronbach's alpha given	Herek, Attitudes Toward Gay Men scale, 1998	.	.
Baiocco	Coming out during adolescence: Perceived parents’ reactions and internalized sexual stigma	2014		Italy		English	Quantitative	Cross-sectional			MSM+other pop	Stigmatized key pop(s) only			N=150 LGBs between 16-19 years of age (71 females)		MSM only		.							not specified						perceived/anticipated	internalized	N/A				N/A	N					N	N	Y-Cronbach's alpha given	Willoughby et al., Peceived Parental Reactions Scale (PRRS), 2006	Lingiardi et al., Measure of Internalized Sexual Stigma (MISS), 2012	.
Holloway	Community and Individual Factors Associated with Cigarette Smoking Among Young Men Who Have Sex With Men	2012		U.S.	Community sample (LA)	English	Quantitative	Cross-sectional	N		MSM only	Stigmatized key pop(s) only			526 18-24 year olds self-identifed as gay, bisexual, uncertain and/or having had sex with a man	Yes	MSM only	N-N/A	.	.	.	.	.	.	Y	not specified	.	Sexual partner type(s) not specified		Y	Not specified	internalized				Not Specified	manifestation or outcome		N	homophobia			Internalized homophobia was measured using a 10-item scale (α = 0.82) developed by Ross and Rosser (1996).	African American YMSM also had higher levels of internalized homophobia, and both African American and Latino YMSM had greater health values than their white counterparts. Greater gay community identification and involvement was associated with lower levels of internalized homophobia, indicating the more connected YMSM were to the gay community, the less they felt negatively about themselves as g…	?	Y-Cronbach's alpha given	Ross and Rosser (1996)	.	.
Sherry	Competing Selves: Negotiating the Intersection of Spiritual and Sexual Identities	2010		U.S.	Online	English	Mixed Methods	Cross-sectional	N	N	MSM+other pop	Stigmatized key pop(s) only	N/A	a) Gays b) Lesbians c) Bisexual	Total: quantitative, n=373. qualitative, n=422. Out of all respondents (i.e., qualitative respondents) (gender): 40.9% male, 57.25% female, 1.9% transgender.	Yes	MSM only	N-N/A	.	.	.	.	.	.	Y	both	trans type not specified	Sexual partner type(s) not specified	Forty-one percent were identified as male, 58.2% as female, and .8% as intersexed. Responding to the demographic of gender, 40.9% were identified as male, 57.25% as female, and 1.9% as transgender	Y	Not specified	internalized	N/A	N/A	N/A	Individual	manifestation or outcome	N/A	Unclear	shame	homophobia	guilt, stigma	1. Harder Personal Feelings Questionnaire - 22 items, 5-point Likert scale, scale consisting of list of feelings, internal consistency alpha coefficient 0.86 (shame), 0.84 (guilt). 2. Internalized Homophobia Scale - 26 items. 4 subscales + overall scale. overall mean score used here. items rated on 7-point Likert. internal consistency alpha coefficient 0.75.	Canonical correlation analysis with religion variables (Quest-existential, Questself-criticism, and religious doubts as positive, RWB, RES, and a single-item measure of whether the participants’ childhood religionwas rated as conservative or liberal on a 7-point scale) as predictors of the internalizing outcome variables. - Full model across all functions was statistically significant using the W…	N	Y	Harder & Zalma, Personal Feelings Questionnaire (PFQ), 1990	Ross & Rosser, Internalized Homophobia Scale (I.H.S.), 1996	.
Clow	Conceptual-Motor Compatibility and Homonegativity: Approaching and Avoiding Words Associated With Homosexuality	2010		Canada		English	Quantitative	Quasi-experimental			Other pop only (no MSM or SW)	Students			Study 1: N=50 heterosexual university students (32 women); Study 2: N=59 heterosexual university students (35 women)		MSM only		.							not specified						N/A	N/A	N/A				N/A	N						N	Y	Larsen, Reed, & Hoffman, The Heterosexual Attitudes Toward Homosexuals Scale (HATH Scale), 1980	Clow, The Attitude Thermometer, 2010	.
Lottes	Conceptualization and Assessment of Homonegativity	2010		U.S.	Undergrads at mid-atlantic university	English	Quantitative	Cross-sectional	N		Other pop only (no MSM or SW)	Students	N/A	Undergrad Students at university	646 self-identified heterosexual students. 48.6% female.	No	MSM only	N-N/A	.	.	.	.	.	.	Y	not specified	trans type not specified	Sexual partner type(s) not specified	Gay men and lesbians	Not specified	Y	N/A	N/A	N/A	.	Group	manifestation or outcome	N/A	Y	homonegativity	N/A	.	22 items—11- gay men and 11 - lesbians—used to measure both old-fashioned and modern homoneg- ativity. 5-point continuum from “strongly agree” (1) to “strongly disagree” (5) with the middle position “neutral/don’t know” (3). Higher scores = more homonegativity. 4 items from ATLG (Herek) used for lesbians, and 6 used for gay men. acceptable Cronbach’s alphas (α = .80 and α = .91, respectively) for…	"Men’s item mean for old-fashioned homoneg- ativity toward gay men was significantly higher than the corresponding item mean for women (2.48 vs. 2.06, t[538] = 5.745, p < .001)" Men’s modern homonegativity item means were significantly higher than the cor- responding item means of women for both gays (2.69 vs. 2.29, t[633] = 6.122, p < .001) and les- bians (2.50 vs. 2.20, t[638] = 5.655, p < .001…	Y	Y-Cronbach's alpha given	Herek, Attitudes Toward Lesbians and Gay Men (ATLG), 1994	M. A. Morrison and Morrison’s, Modern Homonegativity Scale, (2002)	.
Buck	Concern Over the Misidentification of Sexual Orientation: Social Contagion and the Avoidance of Sexual Minorities	2013		U.S.		English	Quantitative	Cross-sectional			Other pop only (no MSM or SW)	Students			Study 1: N=85 introductory psychology students; Study 2a: N=127 undergrads in intro psychology courses who completed study as part of course requirement; Study 2b: N= 59 heterosexual undergraduate introductory psychology students who completed the study in fulfillment of a course requirement; Study 3: N=56 heterosexual intro psychology students participating in return for course credit; Study 4: …		MSM only		.							non-transgender MSM only						N/A	N/A	N/A				N/A	Y					partly	partly	Y-Cronbach's alpha given	Herek, ATL and ATG, 1998	Leary, Brief Fear of Negative Evaluation Scale (BFNE), 1983	.
Mayer	Concomitant Socioeconomic, Behavioral, and Biological Factors Associated with the Disproportionate HIV Infection Burden among Black Men Who Have Sex with Men in 6 U.S. Cities	2014		USA		English	Quantitative	Cross-sectional			MSM only	Stigmatized key pop(s) only			N=1553 Black MSM enrolled in 6 US citities		MSM only		.							both						internalized	N/A	N/A				N/A	N					N	N	Y-Cronbach's alpha given	Herek & Glunt, Internalized homophobia, 1995	.	.
Ramirez-Valles	Confronting Stigma: Community Involvement and Psychological Well-Being Among HIV-Positive Latino Gay Men	2005		U.S.	Community	English	Quantitative	Cross-sectional	N	N	MSM only	Stigmatized key pop(s) only	N/A	N/A	n=155 HIV-positive Latino gay men: 57.4% recruited in New York City and 42.6% in Washington, DC. Their mean age is 39.5 years old, and most of them are immigrants, with a mean age of migration to the United States of 26 years old	Yes	MSM only	N-N/A	.	.	.	.	.	.	Y	not specified	.	Sexual partner type(s) not specified	n=155 HIV-positive Latino gay men: 57.4% recruited in New York City and 42.6% in Washington, DC. Their mean age is 39.5 years old, and most of them are immigrants, with a mean age of migration to the United States of 26 years old	Y	N/A	experienced/enacted	N/A	N/A	N/A	Individual	intersecting/layered	HIV/AIDS	Unclear	stigma	N/A	.	1. Experienced homosexual stigma, measured by scale for Latino gay men (Diaz, Ayala, Bein, Henne & Marin, 2001): 7-item scale assesses lifetime experiences of psychological, verbal, and physical mistreatment attributed to sexual orientation. Likert-type response options ranging from never (1) to many times (4). Internal consistency = .83.	Experienced homosexual stigma (possible range: 1-4) (M (SD)): 1. New York City (n=89): 2.13 (0.78); 2. Washington, DC (n=66): 2.23 (0.72); 3. Total (n=155): 2.17 (0.75)	N	Y	Diaz et. Al, Experiences of Homophobia, 2001	.	.
J. M. Rottenbacher de Rojas	Conservadurismo pol√≠tico, homofobia y prejuicio hacia grupos transg√©nero en una muestra de estudiantes y egresados universitarios de Lima	2012		Peru		Spanish	Quantitative	Cross-sectional			Other pop only (no MSM or SW)	Students			144 participants		MSM only		.							transgender only						N/A						N/A	Y						Y	?	Raja and Stokes, Modern Homophobia Scale (MHS), 1998	.	.
Delgado	Construction and Validation of a Subjective Scale of Stigma and Discrimination (SISD) for the Gay Men and Transgender Women Population in Chile	2014		Chile		English	Quantitative	Cross-sectional			MSM+other pop	Stigmatized key pop(s) only			Study 1: N=100 gay men recruited through snowball sampling; Study 2: N=437 gay men and transgender women aged 18-75		MSM only		.							both						internalized	perceived/anticipated	experienced/enacted				N/A	N					Y	Y	Y-Cronbach's alpha given	Martin & Dean, scale of internalized homophobia, 1987	Delgado & Castro, Subjective Scale of Stigma and Discrimination, 2014 (current study)	Barrientos et al., Scale of Discrimination, 2010; Barrientos et al, Scale of Victimization Events, 2010
Liddle	Construction and Validation of the Lesbian, Gay, Bisexual, and Transgendered Climate Inventory	2004		U.S.		English	Mixed Methods	?			MSM+other pop	Stigmatized key pop(s) only			Part 1: 39 LGBT respondents to an open-ended survey; Part 2: N=124 LGBT employees resached through a listserv; Part 3: N=93 LGBT individuals that returned surveys		MSM only		.							both						perceived/anticipated	experienced/enacted	N/A				N/A	Y						Y	Y-Cronbach's alpha given	Lidde et al., LGBT Climate Inventory (LGBTCI), 2004	.	.
King	Contact Reduces Transprejudice: A Study on Attitudes towards Transgenderism and Transgender Civil Rights in Hong Kong	2009		China (Hong Kong)	The computer-assisted telephone interview (CATI) lab at the Social Science Research Centre at the University of Hong Kong completed the sampling using a random digit dialing technique to select the households, and a random method was employed in sampling each individual within the household.	English	Quantitative	Cross-sectional	N		Other pop only (no MSM or SW)	Community members/leaders	N/A	Randomly chosen community members	N=856 (362 men, 494 women) Hong Kong residents ranging in age from 15 to 64 years old (M = 33.3, SD = 13.8). All participants were ethnically Chinese.	No	MSM only	N-N/A	.	.	.	.	.	.	Y	transgender only	trans type not specified	Sexual partners include TG	N/A	N/A	N/A	N/A	N/A	N/A	This article is focusing on transprejudice rather than MSM stigma	Individual	multi	N/A	Y	prejudice/homoprejudice	attitude/perception/stereotype	transprejudice	CATTCRS - 38 items Personal dimension: Social Distance, Social Discrimination, Gender Essentialism, Transprejudice Institutional Dimension: Awareness of TG Discrimination, Support for Equal Opportunities, Support for TS Civil Rights, Support for Anti-Discrimination Legislation Internal consistency using Cronbach alpha estimates were calculated, and ranged from .68 for the Social Discrimination co…	The results that Hong Kong Chinese people generally have positive attitudes towards transpeople and are supportive of civil rights, equal opportunities, and anti-discrimination legislation for transpeo- ple. Within the personal dimension, positive attitudes related to Social Distancing (M = 2.75, SD = .75) and those related to Social Discrimination (M = 2.27, SD = .84) were indicated by low mean …	Y	Y	King, Chinese Attitudes toward Transgenderism and Transgender Civil Rights Scale, 2009 (current study)	.	.
Starks	Contextualizing condom use: intimacy interference, stigma and unprotected sex	2013		U.S.		English	Quantitative	Randomized-RCT			MSM only	Stigmatized key pop(s) only			N=245 males		MSM only		.							not specified						perceived/anticipated	N/A					HIV/AIDS	N						Y	Y-Cronbach's alpha given	Berger, Ferrans, & Lashley, HIV stigma scale, 2001	Frost et al., Personalized Gay-Related Stigma Subscale (adapted from Berger et al., 2001), 2007	.
Callahan	Core American Values and the Structure of Antigay Prejudice	2011		U.S.		English	Quantitative	Cross-sectional			MSM only	Students			N=224		MSM only	N-N/A	.						Y	not specified						N/A	N/A	N/A				N/A	Y						Y	Y-Cronbach's alpha given	Callahan & Vesico, 2011, no formal name given	.	.
Parrott	Correlates of Anger in Response to Gay Men: Effects of Male Gender Role Beliefs, Sexual Prejudice, and Masculine Gender Role Stress	2008		U.S.		English	Quantitative	Cross-sectional			Other pop only (no MSM or SW)	Students			N=135 exclusively heterosexual men recruited through introductory psychology courses		MSM only		.							not specified						N/A	N/A	N/A		Multi	driver or facilitator	N/A	Y					partly	partly	Y-Cronbach's alpha given	Herek, ATGS, 1988	Watson & Clark, PANAS-X, 1994	Eisler & Skidmore, Masculine Gender Role Stress Scale (MGRSS), 1987
Nyamathi	Correlates of depressed mood among young stimulant-using homeless gay and bisexual men	2012		U.S.		English	Quantitative	Randomized-RCT			MSM+other pop	Stigmatized key pop(s) only			N=267 gay and bisexual men		MSM only		.							not specified						internalized	N/A					other	N						?	?	Herek, Attitudes towards gay men, 1998	.	.
Dudley	Correlates of high-risk sexual behaviour among young men who have sex with men	2004		U.S.	Urban/city	English	Quantitative	Cross-sectional	N	N	MSM only	Stigmatized key pop(s) only	N/A	N/A	n=154 homosexually active young men from five mid-sized cities in the midwestern US (n=169 recruited, n=15 excluded from sample)	Yes	MSM only	N-N/A	.	.	.	.	.	.	Y	not specified	.	Sexual partner type(s) not specified	"homosexualy active young men"	Y	Y	internalized	N/A	N/A	N/A	Individual	intersecting/layered	other	Unclear	homonegativity	homophobia	intersecting stigma with: marijuana, drug and alcohol use, anxiety/depression, unprotected anal sex.	Nine items measured extent to which negative attitudes towards homosexuality were internalized. Five response categories, from "strongly agree" to "strongly disagree". Higher scores = higher levels of internalized homophobia. Cronbach's alpha for this sample: alpha=0.84.	Internalized homophobia: range=1-5. Mean=1.74. SD=0.74.	N	Y	Wright, Dye, Jiles, & Marcello, 1999: (internalized homophobia scale; name unclear) (study name: Empowering gay, lesbian, and bisexual youth: Findings from the Indiana youth access project (Final Evaluation Report))	.	.
Crisp	Correlates of Homophobia and Use of Gay Affirmative Practice Among Social Workers	2006		U.S.	National association?	English	Quantitative	Cross-sectional	N	N	Other pop only (no MSM or SW)	Health workers	N/A	N/A	n=257 National Association of Social Work members (response rate: 17.1%; 1500 surveys sent out to NASW members) N=257. 44 male, 213 female. 216 heterosexual, 41 gay, lesbian or bisexual	No	MSM only	N-N/A	.	.	.	.	.	.	Y	non-transgender MSM only	N/A	Sex exclusively with men	Scales used in this study specify "gay men" and generally exclude bisexuals and transgender individuals. Group evaluated is lesbians and "gay men".	N/A	N/A	N/A	N/A	N/A	N/A	Group	manifestation or outcome	N/A	Y	homophobia	attitude/perception/stereotype	.	1. HATH: assesses cognitive beliefs about gays and lesbians; 5-point Likert; score range 20-100; higher score=more positive beliefs; validated by college students (split-half reliability of 0.86; corrected by Spearman-Brown: 0.92). 2. ATLG: asseses affective responses towards gay men and lesbians; two subscales assessing attitudes towards 1. gay men, and 2. lesbians (as separate constructs); 5-po…	"Significant relationships were found between marital status and the GAP, ATLG, and HATH, and between sexual orientation and all three measures. Respondents who were not married had significantly more positive scores on the GAP, ATLG, and HATH. Respondents who identified as gay, lesbian, or bisexual had significantly higher scores on all three measures than did heterosexual respondents. Gender, r…	N	Y	Larson, Reed & Hoffman, HATH, 1980:	Herek, ATLG, 1988:	Crisp, GAP, 2002
Warriner	Correlates of Homophobia, Transphobia, and Internalized Homophobia in Gay or Lesbian and Heterosexual Samples	2013		U.S.		English	Quantitative	Cross-sectional			MSM+other pop	Students			N=370 college students of which 30 were gay men, 30 were lesbians, and 310 were heterosexual		MSM only		.							both						internalized	perceived/anticipated	N/A				N/A	Y					N	N	Y-Cronbach's alpha given	Nagoshi et al., The Transphobia Scale, 2008	Wright et al., The Homophobia Scale, 1999	Wright & Perry, The Sexual Identity Distress Scale, 2006
Jacobs	Correlates of Loneliness in Midlife and Older Gay and Bisexual Men	2012		U.S.		English	Quantitative	Cross-sectional			MSM only	Stigmatized key pop(s) only			802 self-identified gay and bisexual men 40-94 years old		MSM only		.							not specified						internalized	N/A	N/A				N/A	N						?	Y-Cronbach's alpha given	Ross & Rosser, Internalized Homophobia instrument, 1996	.	.
Davies	Correlates of negative attitudes towards gay men: sexism, male role norms, and male sexuality	2004		U.K.	University	English	Quantitative	Cross-sectional	N	N	Other pop only (no MSM or SW)	Students	N/A	N/A	n=517 respondents (194 M, 323 F); undergraduate students at the same university in the northwest of England (mean age 23.5 years)	No	MSM only	N-N/A	.	.	.	.	.	.	Y	not specified	.	Sexual partner type(s) not specified	"homosexual persons"	N/A	N/A	N/A	N/A	N/A	N/A	Group	manifestation or outcome	N/A	Y	attitude/perception/stereotype	homophobia	homonegativity	1. Attitudes Towards Gay Men Scale (Herek, 1984): items 1 to 5 constructed based on this scale. Original scale contained 13 items. 2. Index of Homophobia (Hudson & Ricket, 1980): item 6 constructed based on this scale. 3. Homosexuality Attitude Scale (Kite & Deaux, 1986): items 7 to 10 constructed based on this scale. 4. Items 11 to 13 developed by author of the study * rated on 7-point Likert sc…	Males were more likely to express negative reactions towards gay men than were females. This gender difference was only apparent on the affective reactions scale (composite of attitudes towards homosexual persons and towards homosexual behaviour). No difference noted in male and female attitudes towards gay men's civil rights. Moderate but significant correlations revealed between affective react…	N	Y	Herek, Attitude Towards Gay Men Scale, 1984	Hudson & Ricket, Index of Homophobia, 1980	Kite & Deaux, Homosexuality Attitude Scale, 1986
Morales Knight	Correlates of Same-Sex Attractions and Behaviors Among Self-Identified Heterosexual University Students	2012		U.S.		English	Quantitative	Cross-sectional			MSM+other pop	Students			263 self-identified heterosexual university students, however part of study was to categorize same-sex attractions and behaviors of these students		MSM only		.							not specified						N/A	N/A	N/A				N/A	Y						Y	Y-Cronbach's alpha given	Herek, Attitudes Toward Lesbians and Gay Men-Short Form (ATLG-S) ( 1984, 1988)	Mohr & Rochlen, Attitudes Regarding Bisexuality Scale (ARBS) (1999)	Morales Knight, Political Beliefs and Policy Positions( 2012)
Irwin	Correlates of Suicide Ideation Among LGBT Nebraskans	2013		U.S.		English	Quantitative	Cross-sectional			MSM+other pop	Stigmatized key pop(s) only			N=770 LGBT individuals who lived, worked, or spent considerable time in Nebraska and were aged 19+		MSM only		.							both						internalized	perceived/anticipated	experienced/enacted				N/A	N					N	N	Y-Cronbach's alpha given	Kippax et al, social engagement scale, 1992	Wright, Adams, & Bernat, Levels of Homophobia, 1999	.
Israel	Counselor Education on Lesbian, Gay, and Bisexual Issues: Comparing Information and Attitude Exploration	2004		U.S.	Graduate students in counseling and social work classes	English	Quantitative	Randomized-RCT	Y	N	Other pop only (no MSM or SW)	Students		Student volunteers recruited from graduate counseling and social work classes psychology and economics courses.	N=161 students (133 women, 26 men, 2 did not identify gender)	No	MSM only	N-N/A	.	.	.	.	.	.	Y	not specified	N/A	Sexual partner type(s) not specified	N/A	N	Y	N/A	N/A	N/A		Individual	multi	N/A	Y	homophobia	attitude/perception/stereotype		4 different scales used to measure homphobia and attitudes toward lesbians and gay men	Significant main effects were detected for information-based training on knowledge level (KLGB scores), Jill. 34) = 33.23. p <.001 and attitude based training on cognitive attitudes (ATLG scores)	Y	Y-Cronbach's alpha given	Bouton, The Homophobia Scale, 1987	Herek, ATLG scale, 1984	Hudson & Ricketts, Index of Homophobia, 1980.
A. R. R. d. F. Torres, Margareth Regina Gomes Ver√≠ssimo	Creencia en un mundo justo y prejuicios: El caso de los homosexuales con VIH/SIDA	2008		Brazil		Spanish	Quantitative	Randomized-RCT			Other pop only (no MSM or SW)				171 psychology students		MSM only		.							not specified						N/A						HIV/AIDS	Y						Y	N	Rubin and Peplau, Belief in a Just World (BJW), 1975	.	.
Gaines	Cultural Value Orientations, Internalized Homophobia, and Accommodation in Romantic Relationships	2005		U.S.	Participants in the heterosexual sample were recruited from introductory psychology classes. Participants in the gay sample were recruited via Internet groups and bulletin boards developed by and for gays.	English	Quantitative	Case-control	N		MSM+other pop	Community members/leaders	Students	Heterosexual student sample, and gay community members	N=1119. 262 heterosexuals (102 men and 162 women) and 857 gays (474 men and 383 women). Mean age of heterosexuals was 19.56 years (SD = 2.72 years). Mean age of gays was 37.69 years (SD = 10.29 years).	No	MSM only	N-N/A	.	.	.	.	.	.	Y	not specified	N/A	Sexual partner type(s) not specified	lesbians included	Y	Y	internalized	N/A	N/A	N/A	Individual	manifestation or outcome	N/A	N	heterosexist	attitude/perception/stereotype	N/A	NHAI - completed by the gay sample group. Consists of three scales: (1) Attitudes toward self (15 items; e.g., “Whenever I think a lot about being gay, I feel depressed”), measuring attitudes toward one’s own homosexuality; (2) attitudes toward other (8 items; e.g., “Homosexuality is a sexual perversion”), measuring atti- tudes toward homosexuality in general and toward other gay persons; and (3)…	Higher-Order Factor Loadings for Final Model: the loading for the attitudes-toward-self scale on the Internalized Homophobia factor was fixed at 1.00 (whereas the loadings for the atti- tudes-toward-other and attitudes-toward-disclosure scales on the Internalized Homophobia factor were freed). Homophobia - Self 1.00 Other 0.37 Disclosure 0.38	?	Y-Cronbach's alpha given	Nungesser, Nungesser Homosexuality Attitudes Questionnaire, 1983	.	.
West	Culture and Contact in the Promotion and Reduction of Anti-Gay Prejudice: Evidence from Jamaica and Britain	2012		Jamaica, UK	University	English	Quantitative	Cross-sectional	N		Other pop only (no MSM or SW)	Students			315 heterosexual university students (107 Jamaicans, 208 Britons)	No	MSM only	N-N/A	.	.	.	.	.	.	Y	not specified	.	Sexual partner type(s) not specified	.	N	Y	N/A				Multi	driver or facilitator		Y	attitude/perception/stereotype	prejudice/homoprejudice		To measure attitudes toward gay men, we asked participants to describe how they felt about gay men, responding to six items (from Wright, Aron, McLaughlin-Volpe, & Ropp, 1997) on 7-point semantic differential scales: cold–warm, positive–negative (reversed), friendly–hostile (reversed), suspicious–trusting, respectful–contempt (reversed), admiration– disgust (reversed). We also asked participants …	Jamaican participants reported more negative attitudes toward gay men than did British participants, but contact was more strongly associated with reduced sexual prejudice for Jamaican participants than for British participants.	?	Y-Cronbach's alpha given	Wright, Aron, McLaughlin-Volpe and Ropp, General Evaluation Scale, 1997	Herek, 1988	.
Butler	Death Qualification and Prejudice: The Effect of Implicit Racism, Sexism, and Homophobia on Capital Defendants’ Right to Due Process	2007		U.S.	Volunteers solicited from an area designated for prospective jurors	English	Quantitative	Cross-sectional	N		Other pop only (no MSM or SW)	Community members/leaders	N/A	Venirepersons called for jury duty	N=200 venirepersons. 59% women; 41% men. The median age was 55; the median income was $65,000. The ethnic origin of the sample was as follows: 5% were African-American; 88% were Caucasian; 3% were Hispanic; and 4% were of an ethnic origin other	No	MSM only	N-N/A	.	.	.	.	.	.	Y	not specified	N/A	Sexual partner type(s) not specified	N/A	N/A	Y	N/A	N/A	N/A	N/A	Institution	driver or facilitator	N/A	N	homophobia	prejudice/homoprejudice	N/A	H - levels of homophobia, 25 items. 5 point Likert.	Level of support for the death penalty was significantly related to level of homophobia (F(75, 522)=1.52, p=.005).	?	N	Wright, Adams, & Bernat, Levels of Homophobia, 1999	.	.
Walch	Demographic and Social Factors Associated with Homophobia and Fear of AIDS in a Community Sample	2010		U.S.	Community	English	Quantitative	Cross-sectional	N	N	MSM+other pop	Community members/leaders	N/A	N/A	n=463 community-dwelling adults	No	MSM only	N-N/A	.	.	.	.	.	.	Y	not specified	N/A	Sexual partner type(s) not specified	"homophobia" and fear of AIDS indicative of MSM but might incldue other groups as well (likely)	Not specified	Not specified	experienced/enacted	N/A	N/A	N/A	Community	manifestation or outcome	N/A	Unclear	homophobia	N/A	N/A	1. Homophobia Scale. Single factor. 7 Likert-type, 5-point items. Good reliability (a = 0.89); good validity (a = 0.88 from present study). * Three-factor Fear of AIDS Scale was also used but was not measuring stigma specifically to homosexuality or MSM; not counted.	Age correlated positively (r = .17, p < .01) and education level correlated negatively (r = –.10, p < .05) with Homophobia scores. Men (M = 12.91) had higher Homophobia scores than women (M = 9.88), t(285) = 4.71, p <.01. No differences among racial groups were found. Significant differences in Homophobia scores as a function of religious affiliation, F(5, 350) = 5.18, p < .001. Baptists’ Homopho…	Y	Y	Bouton, Homophobia Scale, 1987	.	.
Span	Depressive Symptoms Moderate the Relation Between Internalized Homophobia and Drinking Habits	2009		U.S.		English	Quantitative	Cross-sectional			MSM+other pop	Stigmatized key pop(s) only			N=72 LGB individuals (42 men; 30 women) from discussion groups at LGBT centers in the Greater Los Angeles area		MSM only		.							not specified						internalized	N/A	N/A				N/A	N						N	Y-Cronbach's alpha given	Martin & Dean, The Internalized Homophobia Scale (IHP), 1987	.	.
Raiz	Developing Awareness of the Subtleties of Heterosexism and Homophobia among Undergraduate, Heterosexual Social Work Majors	2007		U.S.		English	Mixed Methods	Cross-sectional			Other pop only (no MSM or SW)	Students			N=147 heterosexual, undergraduate social work majors		MSM only		.							not specified						N/A	N/A	N/A				N/A	Y					N	N	Y-Cronbach's alpha given	Herek, ATLG, 1988	Malaney, Williams, & Geller, Support of Relationship Rights for Members of the Gay Community, 1997	.
Prati	Development and Psychometric Properties of the Homophobic Bullying Scale	2012		Italy	High school students	English	Quantitative	Cross-sectional	N		Other pop only (no MSM or SW)	Students			863 students in grades 9-13 from 10 high schools	No	MSM only	N-N/A	.	.	.	.	.	.	Y	not specified	.	Sexual partner type(s) not specified		N	Y	N/A				Individual	multi		Y	homophobia	attitude/perception/stereotype	Bullying	Homophobic Bullying Scale: 1) Observation of aggressive behavior toward gay men 1b) Observation of aggressive behavior toward lesbians, 2) Attitudes toward gay men 2b) Attitudes toward lesbians, 3)Homophobic aggressive behavior toward gay men (bully perspective) 3b) Homophobic aggressive behavior toward lesbians (bully perspective) 4) Homophobic victimization (victim perspective); internal consis…	The coefficients of internal consistency were greater than .80 for all the scales. Construct validity of its factor structure was demonstrated using confirmatory factor analysis. Discriminant validity was demonstrated by comparatively low correlations with homophobic attitudes and the Homophobic Content Agent Target scale. Results showed the existence of homophobic bullying in various forms other…	Y	Y-Cronbach's alpha given	Prati, Homophobic Bullying Scale, 2012	Poteat & Espelage, Homophobic Content Agent Target Scale (Agent subscale), 2005	.
Worthington	Development, Reliability, and Validity of the Lesbian, Gay, and Bisexual Knowledge and Attitudes Scale for Heterosexuals (LGB-KASH)	2005		U.S.		English	Quantitative	Cross-sectional			MSM+other pop	Community members/leaders			Study 1: n=422 heterosexual respondents (n = 214 from university e-mail solicitation and 208 from the Internet; 50% = female, 50% = male). Study 2: n=312 participants from the campus climate study included 191 women and 121 men, all of whom identified as heterosexual. The sample contained participants in the following age ranges: 22 and under (n = 109, 34.93%), 23–32 years (n = 81, 25.96%), 33–42…		MSM only		.							not specified						experienced/enacted	N/A	N/A				N/A	Y						Y	Y	Worthington, Lesbian, Gay, and Bisexual Knowledge and Attitudes Scale for Heterosexuals (LGB-KASH) (current article)	.	.
Higgins	Differences Between Previously Married and Never Married ‘Gay’ Men	2008		U.S.	Convenience sample of MSM	English	Quantitative	Cross-sectional	N	N	MSM only	Stigmatized key pop(s) only	N/A	Convenience sample of MSM	N=69 MSM, 24 previously married and 43 never married	Yes	MSM only	N-N/A	.	.	.	.	.	.	Y	not specified	N/A	Sex with men and women	N/A	Y	N	internalized	perceived/anticipated	experienced/enacted		Individual	manifestation or outcome	N/A	Y	homophobia			Herek's Attitudes to Lesbians and Gay Men scale short form with 5 questions concerning lesbians and 5 questions concerning gay men	Using an independent samples t-test, with equal variance assumed, there was no difference between previously marrieds (M = 15.88; SD = 8.20) and never marrieds (M = 16.24; SD = 8.89) on ATLG scores, t(67) = 0.16, p > .05.	Y	N	Herek, ATLG scale, 1994	.	.
Vincent	Differences in African American and White Women’s Attitudes Toward Lesbians and Gay Men	2009		U.S.	Computer-administered questionnarires to undergraduates from a large urban univeristy in southeastern US.	English	Quantitative	Cross-sectional	N		Other pop only (no MSM or SW)	Students	N/A	Heterosexual African American, and White female undergraduates	N=224, 18–30 year old heterosexual African American (64%) and White (36%) females	No	MSM only	N-N/A	.	.	.	.	.	.	Y	not specified	N/A	Sexual partner type(s) not specified	lesbians included	N/A	Y	N/A	N/A	N/A	N/A	Institution	driver or facilitator	N/A	Y	prejudice/homoprejudice	attitude/perception/stereotype	N/A	ATGS - 10item Likert-type scale assessed sexual prejudice specifically toward gay men. Internal consistency for this measure typically exceeds .80, which was consistent with the present study (α = .88). ATLS - 10-item Likert-type scale assessed sexual prejudice specifically toward lesbians. Internal consistency coefficients for this scale typically exceed .85, which was consistent with the presen…	To our knowledge, the present findings are the first to show that African American women, relative to White women, endorsed significantly more negative attitudes toward both lesbians and gay men.	?	Y-Cronbach's alpha given	Herek, Attitudes Toward Gay Men, 1988	Herek, Attitudes Toward Lesbians, 1988	.
Ventura	Differences in Attitudes Toward Gays and Lesbians Among Criminal Justice and Non-Criminal Justice Majors	2004		U.S.		English	Quantitative	Cross-sectional			Not specified	Students			N=484 undergraduate students enrolled in a large Midwestern university (54% male, 46% female). Students were not asked if they were bisexual or gay		MSM only		.							not specified						internalized	N/A	N/A				N/A	Y					N	N	Y-Cronbach's alpha given	.	.	.
Whitley	Differences in Black and White American College Students’ Attitudes Toward Lesbians and Gay Men	2011		U.S.		English	Quantitative	Cross-sectional			MSM only	Students			120 self-identified heterosexual undergraduate students		MSM only		.							not specified						N/A	N/A	N/A				N/A	Y						?	Y-Cronbach's alpha given	Whitley, in which participants rated their responses to lesbians and to gay men on seven positive and seven negative affects, (1999)	.	.
Smolenski	Direct and Indirect Effects between Internalized Homonegativity and High-risk Sex	2011		U.S.		English	Quantitative	Cross-sectional			MSM only	Stigmatized key pop(s) only			N=1677, 23% latino		MSM only	N-N/A	.						Y	not specified						internalized	N/A	N/A				N/A	N						?	Y-Cronbach's alpha given	Ross & Rosser, Reactions to Homosexuality scale, 1996	.	.
van den Akker	Disapproval of Homosexuality: Comparative Research on Individual and National Determinants of Disapproval of Homosexuality in 20 European Countries	2013		Belgium, Czech Republic, Denmark, Finland, France, Germany, Greece, Hungary, Ireland, The Netherlands, Norway, Poland, Portugal, Slovakia, Slovenia, Spain, Sweden, Switzerland, Ukraine, and UK		English	Quantitative	Cross-sectional			Other pop only (no MSM or SW)	Community members/leaders			N=136,709 respondents aged 15+ from 20 countries, data derived from 4 modules (2002, 2004, 2006, 2008) of the European Social Survey		MSM only		.							not specified						N/A	N/A	N/A				N/A	Y					N	N	N	.	.	.
Schrimshaw	Disclosure and Concealment of Sexual Orientation and the Mental Health of Non-Gay-Identified, Behaviorally Bisexual Men	2013		U.S.		English	Quantitative	Cross-sectional			MSM only	Stigmatized key pop(s) only			N=203 non-gay-identified, behaviorally bisexual men in NYC		MSM only		.							not specified						perceived/anticipated	internalized	N/A				N/A	N					partly	N	Y-Cronbach's alpha given	Larson & Chastain, Self-Concealment Scale (SCS), 1990	Zea, Reisen, oppen, Bianchi, & Echeverry, disclosure to family & friends, 2005	Sherbourne & Stewart, Social Support Survey, 1991;
Guo	Disclosure of same-sex behavior by young Chinese migrant men: context and correlates	2014		China		English	Quantitative	Cross-sectional			MSM only	Stigmatized key pop(s) only			N=307 migrant MSM, aged 18-30, in Beijing in 2009		MSM only		.							not specified						perceived/anticipated	N/A	N/A				N/A	N					N	N	Y-Cronbach's alpha given	.	.	.
Monto	Discomfort with homosexuality: A new measure captures differences in attitudes toward gay men and lesbians	2013		U.S.		English	Quantitative	Cross-sectional			MSM+other pop	Students			N=431 F=70.8%, M=29.2%		MSM only		.							not specified						N/A	N/A	N/A				N/A	Y						Y	Y-Cronbach's alpha given	Monto, Homonegativity as Discomfort Scale, 2013 (current article)	Morrison, McLeod, Morrison, Anderson, & O'Connor, Homonegativity Scale, 1997	Swim, Aiken, Hall & Hunter, Modern Sexism Scale, 195
Gomleksiz	Discriminatory Attitudes: A Scale Development in Turkish	2008		Turkey		English	Quantitative	Cross-sectional			Not specified	Students			N=840 college students majoring in elementary education at 10 public institutions in Turkey		MSM only		.							not specified						N/A	N/A	N/A				N/A	Y					Y	Y	Y-Cronbach's alpha given	Gomleksiz et al, Discriminatory Attitudes Scale, 2008	.	.
Greene	Disease-Related Stigma: Comparing Predictors of AIDS and Cancer Stigma	2006		U.S.	Questionnaire administered in classroom settings to students.	English	Quantitative	Quasi-experimental	N		Other pop only (no MSM or SW)	Students	N/A	Students from a medium-sized southeastern university	N=485. 194 male, 289 female. The undergraduate students ranged in age from 18 to 42 (M = 21.92, SD = 3.41). The sample was 97% heterosexual, and was largely Caucasian (98%).	No	MSM only	N-N/A	.	.	.	.	.	.	Y	not specified	N/A	Sexual partner type(s) not specified	N/A	N/A	Y	N/A	N/A	N/A	Attitude toward and interaction with people with AIDS and cancer	Institution	multi	HIV/AIDS	Y	homophobia	stigma	attitude/prejudice	Attitude toward homosexuality - measured by 12 five point Likert type items. Reliability was (Cronbach’s alpha) .88, and the factor analysis indicated a single factor structure (eigenvalue = 4.78, 47.84% var.) with all items loading greater than .6 (two items were deleted to maintain a single factor structure).	attitude toward homosexuality (M = 3.99, SD = .86).	Y	Y-Cronbach's alpha given	Greene et al., Attitude toward homosexuality, 2006 (current article)	.	.
Shen	Disentangling the belief in God and cognitive rigidity/flexibility components of religiosity to predict racial and value-violating prejudice: A post-critical belief scale analysis	2013		U.S.		English	Quantitative	Cross-sectional			Other pop only (no MSM or SW)	Community members/leaders			N1=279 M=73, F=186; N2=290 M=109, F=149		MSM only		.							not specified						N/A	N/A	N/A				other	N						Y	Y-Cronbach's alpha given	Duriez et al., Post-Critical Beliefs Scale, 2005	.	.
Huebner	Do Hostility and Neuroticism Confound Associations Between Perceived Discrimination and Depressive Symptoms?	2005		U.S.	Questionnaire administered to participants who self-identified as gay or bisexual. Paper copies distributed in gay magazines; outreach in gay bars, events, and meetings. Survey also administered over the telephone. Monetary compensation provided.	English	Quantitative	Cross-sectional	N		MSM+other pop	Community members/leaders	N/A	Gay and bisexual participants	N=361. Mean age 36 years, SD=11. 10% bisexual, 90% gay.	Yes	MSM only	N-N/A	.	.	.	.	.	.	Y	not specified	N/A	Sexual partner type(s) not specified	bisexuals included	Y	N/A	perceived/anticipated	N/A	N/A	N/A	Individual	manifestation or outcome	N/A	N	discrimination	N/A	N/A	Perceived anti-gay discrimination - modified version of Schedule of Racist Events, and the Schedule of Sexist Events. Assesses how frequently participants believed they had experienced a variety of discriminatory events. Final scale includes 16 events, 5 point scale. Studies of these measures in other populations reveal that they are internally consistent and have good predictive validity. Cronba…	Perceived discrimination - mean=1.79, SD=0.67, range=1-3.93	Y	Y-Cronbach's alpha given	Landrine & Klonoff, Schedule of Racist Events, 1996;	Klonoff & Landrine, Schedule of Sexist Events, 1995	.
Rohner	Do self-presentation concerns moderate the relationship between implicit and explicit homonegativity measures?	2006		Sweden	Sample recruited from a high school, on a voluntary basis	English	Quantitative	Cross-sectional	N		MSM+other pop	Students	N/A	High school students	Experiment 1: N=70. 54.29% male, 37.14% female, 8.57% missing, mean age 17.89, SD 1.07, 75.70% heterosexual, 15.70% homosexual, 8.60% missing Experiment 2: N=60. Regarding age, 56.67% were between 0 and 30 years, 28.33% were between 31 and 40 years, 10.00% were between 41 and 50 years, and 5.00% were between 51 and 60 years. Participants consisted of 50% female and 50% male individuals. 30 hetero…	Yes	MSM only	N-N/A	.	.	.	.	.	.	Y	not specified	N/A	Sexual partner type(s) not specified	N/A	Y	N/A	perceived/anticipated	N/A	N/A	N/A	Institution	driver or facilitator	N/A	Y	homonegativity	attitude/perception/stereotype	sexual prejudice, homophobia	IAT - Implicit attitude measures are generally methods where respondents are not asked to report their attitudes but where these are inferred by, for example, response latencies or memory biases. Stimuli in the IAT consisted of 20 words and 20 pictures. Half of the words were positive (like “hero” and “honest”) and half were negative (like “misery” and “cancer”). Half of the pictures (10) portray…	IAT - Participants responded faster in the homosexual negative/heterosexual positive condition than in the heterosexual negative/ homosexual positive condition, t(69) = 9.74, p < 0.05, M = 0.44, d = 1.16 PRM - This analysis showed a significant picture type by group interaction, F(1, 68) = 5.16, p < 0.05, η2 = 0.07. Follow-up analyses revealed that the main effect of picture type was significant …	Y	Y-Cronbach's alpha given	Greenwald,McGhee & Schwartz, Implicit Association Test, 1998	Wright, Adams & Bernat, Homophobia Scale, 1999	.
Wohl	Do Social Support, Stress, Disclosure and Stigma Influence Retention in HIV Care for Latino and African American Men Who Have Sex with Men and Women?	2011		U.S.		English	Quantitative	Cross-sectional			MSM only	Stigmatized key pop(s) only			398 Latino and African American men who have sex with men and women		MSM only		.							not specified						perceived/anticipated	N/A	N/A				multi	N						?	Y-Cronbach's alpha given	Wohl et al, 13-item MSM stigma scale (based on the Emlet HIV-stigma scale), 2011 (current study)	Emlet, HIV stigma scale, 2005	.
Riggle	Does It Matter Where You Live? Nondiscrimination Laws and the Experiences of LGB Residents	2010		U.S.	Online targeted recruitment	English	Quantitative	Cross-sectional	N		MSM+other pop	Community members/leaders	N/A	Gay, lesbian and bisexual people	2511 completed survey - mean age was 39.1 years (SD 12.7); 58.5% were female and 41.5% male	Yes	MSM only	N-N/A	.	.	.	.	.	.	Y	not specified	N/A	Sex with men and women	Gay men, lesbians, AND bisexuals (sexual partner types vary)	Y	Not specified	internalized	experienced/enacted	N/A	.	Individual	multi	N/A	Y	homophobia	attitude/perception/stereotype	.	Participants were asked how often in the last month they had encountered negative messages including stereotypes, derogatory terms and opposition. Internalized homophobia was also assessed - IHP Wright 1999 - self report, 9 items, 5 point likert scale - Range 9-45, lower scores = lower internalized homophobia. Cronbachs for this sample = 0.81	living in a state with an inclusive nondiscrimi- nation policy was associated with significantly lower levels of internalized homophobia compared with participants who lived in states no inclusive policy - study was looking at effect of living in states with nondiscriminatory policies towards LGB and its effect on internalized stigma and social support. Regression of Policy inclusion on levels of…	?	Y-Cronbach's alpha given	Wright, Dye, Jiles & Marcello, Internalized Homophobia Scale, 1999	.	.
Nadler	Don't Ask, Don't Tell and Other LGB Civil Rights Issues: Effects of Terminology on Public Opinion	2012		U.S.	Online sample and university sample	English	Mixed Methods	Randomized	N		MSM+other pop	Stigmatized key pop(s) only	Students		212 adults, some gay, lesbian, bisexual; 304 students, some non-heterosexual in a psychology course	Yes	MSM only	N-N/A	.	.	.	.	.	.	Y	not specified	.	Sexual partner type(s) not specified		Y	Y	experienced/enacted				Not Specified	driver or facilitator		Y	attitude/perception/stereotype	stigma		**Nadler (2012): survey concerning their support (measured on a 1 = “strongly support” to 4 = “strongly oppose” scale) for civil liberties for homosexuals. Terms for expressing homosexual sexual orientation were manipulated within the surveys, using the terms homosexuals, gay men and lesbians, lesbians, or gay men to describe sexual orientation. Participants were randomly assigned to one of these…	Both studies found a consistently strong relationship between higher levels of overall out-group prejudice and less support of homosexual civil rights. Taken together, both studies support previous findings that women generally are more supportive of homosexual civil rights and individuals that are less supportive of homosexual civil rights tend to be higher in overall prejudice.	N	Y-Cronbach's alpha given	Cundiff, Nadler, and Swan (2009)	Nadler, 2012	.
Fernandez	Drug Use and Hispanic Men Who Have Sex with Men in South Florida: Implications for Intervention Development	2009		U.S.	Community and online (recruitment setting)	English	Mixed Methods	Cross-sectional	N	N	MSM only	Stigmatized key pop(s) only	N/A	N/A	n=566	Yes	MSM only	N-N/A	.	.	.	.	.	.	Y	not specified	N/A	Sexual partner type(s) not specified	n=566 self-identified Hispanic MSMs, ahd sex with a man in the last 5 years, 18+ years old, South Florida resident	Y	Not specified	experienced/enacted	N/A	N/A	N/A	Individual	multi	race/ethnicity	Unclear	homophobia	discrimination		Homophobia scale. 11 items. Alpha=0.78. 4-point rating ("never" to "many times").	Drug users reported higher levels of loneliness, more psychological distress, more experiences of racism, and less social connections than did non-drug users. They also reported lower levels of Hispanicism and less experiences of homophobia. Social oppression: homophobia. Drug users (n=241): 1.95 (SD: 0.52). Non-drug users (n=325): 1.96 (SD: 0.48). p=0.844. The need for acceptance and desire to p…	N	Y	Diaz et. Al, Experiences of Homophoba, 2001	.	.
Chen	DUAL MINORITY STRESS AND ASIAN AMERICAN GAY MEN’S PSYCHOLOGICAL DISTRESS	2012		U.S.		English	Quantitative	Cross-sectional			MSM only	Stigmatized key pop(s) only			139 self-identified gay Asian men		MSM only		.							not specified						internalized	perceived/anticipated	experienced/enacted				multi	N						?	Y-Cronbach's alpha given	Martin & Dean, Internalized Homophobia Scale (IHP), 1987	Pinel, Stigma Consciousness Questionnaire (SCQ), 1999	Meyer, Prejudice Events, 1995
Yi	Effects of Disengagement Coping with HIV Risk on Unprotected Sex among HIV-Negative Gay Men in New York City	2010		U.S.	HIV prevention counseling program	English	Quantitative	Cross-sectional	N	N	MSM only	Stigmatized key pop(s) only	N/A	N/A	n=285 HIV-negative gay men at an HIV prevention counseling program	Yes	MSM only	N-N/A	.	.	.	.	.	.	Y	not specified	N/A	Sexual partner type(s) not specified	HIV-negative gay men at an HIV prevention counseling program	Y	N/A	internalized	N/A	N/A	N/A	Individual	manifestation or outcome	N/A	Unclear	attitude/perception/stereotype	N/A	negative self-image	Multi-Axial Gay Attitudes Inventory-Men’s Short Version (MAGAI). 20-item self-report instrument using a 4-point Likert scale. Adequate construct validity with Rosenberg Self-Esteem Scale. High internal consistency (α = .91). 3 subscales: (1) self-esteem relating to homosexuality (e.g., “Whenever I think a lot about being gay, I feel depressed.”; α = .87); (2) AIDS-related negative self-image (e.g…	Gay men who reported UAI, compared to the men without UAI, reported significantly higher levels of internalized homophobia, t (283) = 2.47, d = 0.29. In zero-order bivariate correlations, internalized homophobia was positively correlated with fatalism (r = .34, df = 285, d = 0.72) and anxiety (r = .20, d = 0.41). Optimism was not significantly correlated with internalized homophobia. Club drug us…	Y	Y	Shidlo, MAGAI, 1994	.	.
Sümer	Effects of gender and sex-role orientatino on sexual attitudes among turkish university students	2013		Turkey		English	Quantitative	Cross-sectional			Other pop only (no MSM or SW)	Students			N=468, all undergraduate students, 30.3% men (n=142), 68% women (n=318)		MSM only	N-N/A	.						Y	not specified						N/A	N/A	N/A				multi	N						N	Y-Cronbach's alpha given	Fullard & Johnston, Sexual Knowledge and Attitude Test for Adolescents, 1998 adapted by Sümer, 2006 into Turkish	.	.
Dessel	Effects of Intergroup Dialogue: Public School Teachers and Sexual Orientation Prejudice	2010		U.S.	Public schools	English	Mixed Methods	Randomized	Y		Other pop only (no MSM or SW)	Teachers	N/A	.	36 final sample, 19 (comparison), 17 (dialogue group)	No	MSM only	N-N/A	.	.	.	.	.	.	Y	not specified	N/A	Sexual partner type(s) not specified	focus pop includes lesbians, gays and bisexuals	Not specified	Y	N/A	N/A	N/A	.	Group	manifestation or outcome	N/A	Y	attitude/perception/stereotype	homonegativity	.	three subscales of the Lesbian, Gay, and Bisexual Knowledge and Attitudes Scale for Heterosexuals (LBG- KASH) - civil rights (five items, α =. 87), hate (six items, α = .79), and religious conflict (eight items, α = .79). (2) Behavior scale (16 items, α = .90) used to assess teachers’ anticipated supportive professional behaviors relating to LGB issues in schools	"the more religious conflict one experienced over LGB issues, the less one was able to take the perspective of, have positive feelings toward, or behave in affirming ways toward LGB people." "teacher participants in the inter- group dialogues showed a statistically significant positive change from pre- to posttest on variables of civil rights, feelings about gays, feelings about lesbians, perspec…	?	Y-Cronbach's alpha given	Worthington, LBG-KASH, 2005	Bailey 1996,	Olson, Feeling thermometer, 2009
Goodnight	Effects of Masculinity, Authoritarianism, and Prejudice on Antigay Aggression: A Path Analysis of Gender-Role Enforcement	2014		U.S.		English	Quantitative	Cross-sectional			Other pop only (no MSM or SW)	Students			N=152, all heterosexual undergraduate men		MSM only	N-N/A	.						Y	not specified						N/A	N/A	N/A					Y						?	Y-Cronbach's alpha given	Herek, Attitudes Toward Gay Men Scale, 1988	.	.
Parrott	Effects of Sexual Prejudice and Anger on Physical Aggression Toward Gay and Heterosexual Men	2005		U.S.		English	Quantitative	Cross-sectional			Other pop only (no MSM or SW)	Students			N=165 heterosexual men		MSM only		.							not specified						N/A	N/A	N/A				N/A	Y						Y	Y-Cronbach's alpha given	Wright, Adams, and Bernat, Homophobia Questionnaire, 1999	Buss and Perry, Buss-Perry Aggression Questionnaire, 1992	.
Vincent	Effects of Traditional Gender Role Norms and Religious Fundamentalism on Self-Identified Heterosexual Men's Attitudes, Anger, and Aggression Toward Gay Men and Lesbians	2011		U.S.		English	Quantitative	Cross-sectional			Other pop only (no MSM or SW)	Community members/leaders			N=241, heterosexual men 18-30		MSM only	N-N/A	.						Y	not specified						N/A	N/A	N/A				N/A	Y						?	?	Herek, Attitudes Toward Lesbians and Gay Men Scale, 1988	.	.
Woodford et al	Endorsement for Civil rights for lesbian, gay, bisexual and transgender people among heterosexual college students: Informing socially just policy advocacy	2013		U.S.		English	Quantitative	Cross-sectional			Other pop only (no MSM or SW)	Students			N=1714		MSM only		.							not specified						N/A	N/A	N/A				other	Y						Y	Y-Cronbach's alpha given	Woodford, Support for LGBT Civil Rights Scale, 2013	.	.
Ahrold	Ethnic Differences in Sexual Attitudes of U.S. College Students: Gender, Acculturation, and Religiosity Factors	2010		U.S.	University of Texas at Austin	English	Quantitative	Cross-sectional	N		Other pop only (no MSM or SW)	Students	N/A		Final analyses were performed on 1,415 participants (443 men, 972 women), composed of 67% Euro-American, 16% Hispanic, and 17% Asian participants. Participants ranged from 18 to 43 yearsold	No	MSM only	N-N/A	.	.	.	.	.	.	Y	not specified	N/A	Sexual partner type(s) not specified	Questionnaire about sexual attitudes (including towards homosexuality in general) administered	Not specified	Y	N/A	N/A	N/A		Group	manifestation or outcome	N/A	Y	attitude/perception/stereotype	N/A		This self-report scale contains conservative and liberal sexual attitude statements which participants endorsed on a scale of strongly agree (1) to strongly disagree (5). Liberal items were reverse scored and questions were summed to obtain a total conservatism score. The nine items were extracted to reflect the attitudinal constructs of interest, including attitudes towards homosexuality (e.g., …	Across ethnicities, women were significantly more liberal towards homosexuality than men, F(1, 1415) = 39.86, p \ .001, g2p = .028, Asians were sig- nificantly more conservative in attitudes towards homosex- uality, F(2, 1415) = 8.32, p \ .001, g2p = .12. Mainstream/heritage acculturation predicted liberality in attitudes towards homosexuality (specially in Asians and Hispanics)	?	?	Derogatis, Derogatis Sexual Functioning Inventory, 1978	.	.
Bos	Ethnicity, gender socialization, and children’s attitudes towards gay men and lesbian women	2012		Netherlands	Elementary school sample (Amsterdam)	English	Quantitative	Cross-sectional	N		Other pop only (no MSM or SW)	Students			229 children from "western" and "non-western" backgrounds	No	MSM only	N-N/A	.	.	.	.	.	.	Y	not specified	.	Sexual partner type(s) not specified	.	N	Y	N/A			Attitude felt by respondent toward key pop	Group	driver or facilitator		Y	attitude/perception/stereotype			Negative attitudes towards gay men and lesbian women—Negative attitudes towards gay men and lesbian women were assessed by two scales developed by de Graaf, Meyer, Poelman and Vanwesenbeeck (2005), who also used these scales in a study among adolescents in the age of 12 years old. Children were asked to rate on a 5-point Likert-type response score (1= strongly disagree, 5= strongly agree) whether…	Children with non-Western ethnic backgrounds reported more negative attitudes towards gays and lesbians. These children perceived more parental pressure to behave in accordance with their gender and showed more negative attitudes towards gender-nonconforming behaviour by peers. Hierarchical regression analyses revealed that cultural differences in attitudes towards gay men and lesbian women are p…	?	Y-Cronbach's alpha given	de Graaf, Meyer, Poelman and Vanwesenbeeck (2005)	.	.
Klein	Etre ou ne pas etre politiquement correct? la relation entre prejuge et expression d'impressions stereotypees en fonction du self-monitoring	2005		U.S.		French	Quantitative	Cross-sectional			Other pop only (no MSM or SW)	Students			N=76 undergraduate students (43 women, 33 men)		MSM only		.							not specified						N/A	N/A	N/A				N/A	Y						Y	Y-Cronbach's alpha given	Synder, Self-monitoring scale, 1974	.	.
Wolff	Evangelical Christian College Students and Attitudes Toward Gay Rights: A California University Sample	2012		U.S.	College student sample at Christian school in California	English	Quantitative	Cross-sectional	N		Not specified	Students		Did not specify if any students identified as MSM	319 college students at a Christian university	Unsure	MSM only	N-N/A	.	.	.	.	.	.	Y	not specified	.	Sexual partner type(s) not specified		N	Y	experienced/enacted			Attitude felt by respondent toward key pop	Community	driver or facilitator		Y	attitude/perception/stereotype			ATTITUDES TOWARD LESBIANS AND GAY MEN SCALE (ATLG) Herek (1984, 1988) created the 20-item ATLG scale to assess attitudes toward gay men and lesbians through measurement of affective responses. The first ten questions relate to lesbians and the next ten questions relate to gay men. The scale shows significant test-retest reliability (r = 0.90) and has high convergent validity with related construc…	Results indicated that Evangelical Christian college students who are not homeschooled and know a gay or lesbian friend, relative, or acquaintance held significantly less negative attitudes toward gay rights than those who do not know a gay or lesbian person.	Y	Y-Cronbach's alpha given	Herek, Attitudes Towards Lesbians and Gay Men Scale (ATLG), 1984, 1988	.	.
Cox	Examination of Social Contact on Binegativity Among Lesbians and Gay Men	2013		U.S.		English	Quantitative	Cross-sectional			MSM+other pop	Community members/leaders			N=1548 LGB; 1256M, 292F		MSM only		.							not specified						courtesy/secondary	N/A	N/A				N/A	Y						Y	Y-Cronbach's alpha given	.	.	.
Szymanski	Examining Potential Moderators of the Link Between Heterosexist Events and Gay and Bisexual Men’s Psychological Distress	2009		U.S.	Internet survey - email announcements to gay online communities	English	Quantitative	Cross-sectional	N		MSM only	Stigmatized key pop(s) only	N/A		86% identified themselves as gay, 13% identified as bisexual, and 1% identified as not sure. The racial and ethnic composition of the sample was 85% White, 5% Asian American/Pacific Islander, 3% Latino, 2% African American, 3% multiracial, 1% Native American, and 1% other. Ages of participants ranged from 18 years to 82 years	Yes	MSM only	N-N/A	.	.	.	.	.	.	Y	non-transgender MSM only	N/A	Sexual partner type(s) not specified		Y	Not specified	experienced/enacted	N/A	N/A		Individual	manifestation or outcome	N/A	Y	discrimination		harrassment, rejection	14 item scale - reflecting the frequency with which sexual minority persons report having experienced hetero- sexist harassment, rejection, and discrimination within the past year. Each HHRDS item is rated on a 6-point Likert scale, from 1 (the event has never happened to you to) 6 (the event happened almost all the time [more than 70% of the time]). Mean scores are used, with higher scores indic…	17% (denied a raise, a promotion, tenure, a good assignment, a job, or other such things at work) to 59% (treated unfairly by strangers) reported experiencing the event at least once in a while. 51% - treated unfairly by coworkers, 57% - called a heterosexist name, and 43% - treated unfairly by people in service jobs at least once in a while in the past year. 52% - heard antigay remarks from fami…	Y	Y-Cronbach's alpha given	Szymanski, Heterosexist Harassment, Rejection, and Discrimination Scale (HHRDS), 2006	.	.
Kuyper	Examining Sexual Health Differences between Lesbian, Gay, Bisexual, and Heterosexual Adults: The Role of Sociodemographics	2011		Netherlands		English	Quantitative	Cross-sectional			MSM+other pop	Community members/leaders			N=4,333; aged 19–70 years; GLB participants		MSM only	N-N/A	.						Y	not specified						internalized	experienced/enacted						Y						?	Y	Kuyper, Minority Stress Measures, 2011 (current article)	.	.
Davies	Examining the Relationship Between Male Rape Myth Acceptance, Female Rape Myth Acceptance, Victim Blame, Homophobia, Gender Roles, and Ambivalent Sexism	2012		England		English	Quantitative	Cross-sectional			MSM+other pop	Students			323 undergraduate university students, including ~10% not identifying as heterosexual		MSM only		.							not specified						N/A	N/A	N/A				other	N						?	Y-Cronbach's alpha given	Davies, Affective Reactions Toward Gay Men Scale (ARGMS), 2004	Davies, Scenario and attribution items (2001)	.
Szymanski	Examining the Relationships Between Multiple Oppressions and Asian American Sexual Minority Persons’ Psychological Distress	2009		U.S.	Web-based internet survey; e-mail announcement of the study was sent to the list owner/contact person of a variety of Asian American LGBQ listervs, general LGBQ listservs and community organizations	English	Quantitative	Cross-sectional	N		MSM+other pop	Community members/leaders	N/A	lesbians, bisexuals, and questioning	N=178. 74% identified themselves as lesbian/gay, 21% as bisexual, and 5% as not sure. Participants reported their ethnicities as 28% Chinese, 14% Filipino, 1% Hawaiian, 19% Indian, 6% Japanese, 6% Korean, 2% Pakistani, 3% South Asian, 9% Taiwanese, 6% Vietnamese, and 7% other. Ages of participants ranged from 18 to 54 years, with a mean age of 28.81 years (SD = 7.70).	Yes	MSM only	N-N/A	.	.	.	.	.	.	Y	not specified	N/A	Sexual partner type(s) not specified	lesbians, bisexuals, and questioning included	Y	Not specified	internalized	experienced/enacted	N/A	N/A	Individual	manifestation or outcome	N/A	Y	homophobia	heterosexist	N/A	HHRDS - 14 items reflecting the frequency with which a lesbian reports having experienced heterosexist harassment, rejection, and discrimination within the past year. We modified the HHRDS items to be gay/bisexual inclusive. 6 point Likert. Support for reli- ability and construct validity for scores on the HHRDS has been garnered (Szymanski). Alpha for the current sample was .95. IHNI—a 23-item q…	Heterosexist events: mean=1.78, SD 0.89 Internalized heterosexism: mean=1.94, SD=0.77. Consistent with prior research, higher levels of racist events, heterosexist events, internalized racism, and internalized heterosexism were each related to more psychological distress.	Y	Y-Cronbach's alpha given	Szymanski,Heterosexist Harassment, Rejection, and Discrimination Scale, 2006	Mayfield, Internalized Homonegativity Inventory, 2001	.
Choi	Experiences of Discrimination and Their Impact on the Mental Health among African American, Asian and Pacific Islander, and Latino Men Who Have Sex with Men	2013		U.S.		English	Quantitative	Cross-sectional			MSM only	Stigmatized key pop(s) only			N=1196 MSM recruited from Los Angeles County, chain-referral sample (453 seeds)		MSM only		.							not specified						experienced/enacted	perceived/anticipated	N/A				race/ethnicity	N					Y	Y	Y-Cronbach's alpha given	.	.	.
Dowshen	Experiences of HIV-Related Stigma Among Young Men Who Have Sex with Men	2009		U.S.	Convenience and snowball sample of young MSM living with HIV	English	Quantitative	Cross-sectional	N	N	MSM only	Stigmatized key pop(s) only	N/A	Convenience sample of young MSM self-identifying as HIV positive	N=42 Young (16-24) MSM living with HIV	Yes	MSM only	N-N/A	.	.	.	.	.	.	Y	both	trans type not specified	Sexual partner type(s) not specified	N/A	Y	N	internalized	perceived/anticipated			Individual	intersecting/layered	HIV/AIDS	Y	stigma	attitude/perception/stereotype		Berger HIV Stigma Scale: Each question with a four-point Likert scale response option was scored from 1–4 giving total possible scores of 40–160, with higher scores indicating greater stigma. The instrument includes four subscales: (1) personalized stigma (PS), which measures the consequences of others knowing about one’s HIV status including loss of friends, avoidance of others; (2) disclosure c…	Total stigma scale scores were significantly, positively correlated with depression (BSI), social support (MSPSS) and self-esteem (RSE) with Pearson correlation coefficients all greater than 0.3	Y	Y-Cronbach's alpha given	Berger, HIV Stigma Scale, 2001	.	.
Nakamura	Experiences of homonegativity and sexual risk behaviour in a sample of Latino gay and bisexual men	2010		U.S.	Internet recruitment - online survey (English + spanish reporting)	English	Quantitative	Cross-sectional	N		MSM only	Community members/leaders	N/A	Homosexual and bisexual Latino men	226 homosexual/bisexuals completed survey. 201 gay/homosexual, 13 bisexual, 12 other. 72.6% HIV negative. 76.5% responded in English, rest in spanish.	Yes	MSM only	N-N/A	.	.	.	.	.	.	Y	not specified	N/A	Sex with men and women	Homosexual and bisexual men.	Y	Not specified	experienced/enacted	N/A	N/A	.	Individual	intersecting/layered	race/ethnicity	N	homonegativity	N/A	.	6- item scale based on one developed by Díaz and colleagues (2001). The Likert-type scale range from never (1) to many times (4). Cronbachs = 0.67 for this sample. Sample items include, “About how many times have you been hit or beaten up for being homosexual or effeminate?	Ethnicity: been made fun of or called names (85%), had been hit or beaten (16%), had been treated as inferior (77%), had been turned down for a job or career opportunity (31%), had been bothered by the police (42%), and had been made to feel uncomfortable in a White bar or club (47%). Homosexuality or for being effeminate: been made fun or called names (85%), had been hit or beaten (26%), had bee…	?	Y-Cronbach's alpha given	Diaz et. Al, Experiences of Homophobia, 2001	Diaz et al., Experiences of Racism, 2001	.
Guth	Experiential versus Rational Training: A Comparison of Student Attitudes Toward Homosexuality	2005		U.S.	University	English	Quantitative	Cross-sectional	N	N	Other pop only (no MSM or SW)	Students	N/A	N/A	n=50 (10M,40F) undergraduate psychology students from a southeastern university, participating for course credit	No	MSM only	N-N/A	.	.	.	.	.	.	Y	not specified	.	Sex with men and women	"homosexuality"	N/A	N/A	N/A	N/A	N/A	N/A	Group	manifestation or outcome	N/A	Y	attitude/perception/stereotype	prejudice/homoprejudice		1. Index of Attitudes Towards Homosexuality (IAH): 25-item self-report instrument. assesses affective components of attitudes toward working and associating with people who are homosexual (Hudson, 1996; Hudson & Ricketts, 1980). high internal consistency and good content and factorial validity. Participants indicated on a 5-point Likert-type scale the extent to which they agreed with each item (1…	Mean (SD) Rational training workshop (n=19): IAH: pre-test: 66.37 (17.67). Post-test: 61.47 (17.55). Follow-up: 57.54 (15.54). HAS: pre-test: 47.47 (12.70). Post-test: 42.89 (11.25). Follow-up: 42.87 (10.86). Positive affect: pre-test: 25.16 (10.86). post-test: 23.79 (9.62). follow-up: 25.15 (10.38). Negative affect: pre-test: 15.44 (7.19). post-test: 11.42 (2.48). follow-up: 12.40 (4.51). Experi…	N	Y	Hudson & Ricketts, Index of Attitudes Toward Homosexuality (IAH), 1980	McCann-Winter, Homosexuality Attitude Scale (HAS), 1983	Watson, Clark & Tellegen, Positive and Negative Affect Schedule (PANAS), 1988
Swank	Explaining Comfort with Homosexuality Among Social Work Students: The Impact of Demographic, Contextual, and Attitudinal Factors	2007		U.S.		English	Quantitative	Cross-sectional			MSM+other pop	Students			N=748 undergraduate social work students from 12 colleges		MSM only		.							not specified						N/A	N/A	N/A				HIV/AIDS	Y						N	Y-Cronbach's alpha given	Hudson & Ricketts, Index of Homophobia, 1992	Herek, Attitudes Toward Lesbians and Gay Men, 1988	Tygart, Genetic causation attribution and public support of gay rights, 2000;
Plöderl	Explaining the Suicide Risk of Sexual Minority Individuals by Contrasting the Minority Stress Model with Suicide Models	2014		Germany		English	Quantitative	Cross-sectional			MSM+other pop	Community members/leaders			N=438, 255 participants classified as a sexual minority and 183 heterosexuals for the comparison group		MSM only		.							not specified						experienced/enacted	internalized	N/A				N/A	N					N	N	Y-Cronbach's alpha given	Herek, Measures of distal minority stress, 1990	Wagner, Internalized Homophobia Scale, 1998	Vanable et al., Gay Community Involvement Scale, 1998
Dowling	Exploring Attitudes of Future Educators About Sexual Minority Youth	2007		Canada	University	English	Quantitative	Cross-sectional	N	N	Other pop only (no MSM or SW)	Teachers	N/A	N/A	n=57 secondary teacher candidates (from large Ontario university)	No	MSM only	N-N/A	.	.	.	.	.	.	Y	not specified	N/A	Sexual partner type(s) not specified	N/A; no description. GLBT population in general	Not specified	Not specified	N/A	N/A	N/A	N/A	Group	manifestation or outcome	N/A	Y	homophobia	N/A	.	1. Index of Homophobia: feelings and emtions with interactions with GBLT orientation people; 25 items; 5-point Likert (strongly agree to strongly disagree; 0 to 4); scoring range 0-100 (0-25 = high-grade nonhomophobic; 25-50 = low-grade nonhomophobic; 50-75 = low-grade homophobic; 75-100 = high-grade homophobic); reliability scores ranged previously from 0.89 to 0.94; construct validity correlati…	1. Index of homophobia: M 32.9, SD 18.6. Low-grade nonhomophobic category. Slightly below average amount of comfort, anxiety, fear or anger when dealing with homosexual individuals. 2. Professional commitment: M 10.9, SD 2.1. slightly above neutral. 3. Professional commitment: M 17.9, SD 3.5 Significant negative correlation (r=-0.64, p<0.01) between level of homophobia and professional commitment…	Y	Y	Hudson & Ricketts, Index of Homophobia: 1980	Sears, Knowledge about Homosexuality, 1992.	Prince & Telljohann, Student Teachers' Perceptions of Professional Issues Related to Adolescent Homosexuality, 1991.
Smith	Exploring Dimensions of Racism, Homophobia, and Social Network As Concomitant Predictors of Condom Use in a Sample of Black MSM	2012		U.S.		English	Quantitative	Cross-sectional			MSM only	Stigmatized key pop(s) only			148 Black MSM		MSM only		.							both						internalized	experienced/enacted	N/A				multi	N						?	Y-Cronbach's alpha given	Diaz et al., Experiences of Racism, 2001	Yoshikawa et al., frequency of conversations with friends and relatives about discrimination, 2004	Smith, Homophobia Scale, 2012 (current article
Martinez	Exploring Queer Consciousness Among Social Workers	2011		U.S.		English	Quantitative	Cross-sectional			Other pop only (no MSM or SW)	Health workers			N=148, primarily white, female, married, heterosexual, and self-identified as European-American. Master of Social Work students		MSM only	N-N/A	.						Y	not specified						N/A	N/A	N/A				N/A	Y						N	N	Massey, Modern Prejudice and Liberationist Beliefs Scale, 2009	.	.
Hequembourg	Exploring Shame, Guilt, and Risky Substance Use Among Sexual Minority Men and Women	2013		U.S.		English	Quantitative	Cross-sectional			MSM+other pop	Stigmatized key pop(s) only			N=389 gay, lesbian, and bisexual men and women 18+		MSM only		.							non-transgender MSM only						internalized	N/A	N/A				N/A	N					N	N	Y-Cronbach's alpha given	Nungesser, Nungesser Homosexuality Attitudes Inventory (NHAI), 1983	.	.
Hetzel	Exploring the Relationship Between Public Opinion and Personal Attitudes and Behavior Toward Lesbians and Gay Men: Social Conformity Revisited	2011		U.S.		English	Quantitative	Randomized			Other pop only (no MSM or SW)	Students			194 undergraduate university students		MSM only		.							not specified						N/A	N/A	N/A				N/A	Y						Y	Y-Cronbach's alpha given	Herek, Attitudes toward lesbians and gy men ATLG ( 1984, 1988, 1994)	.	.
Smith	Exploring the validity and statistical utility of a racism scale among black men who have sex with men: A pilot study	2013		U.S.		English	Mixed Methods	Cross-sectional			MSM+other pop	Stigmatized key pop(s) only			N=166 males		MSM only		.							not specified						internalized	experienced/enacted	N/A				race/ethnicity	N						Y	Y-Cronbach's alpha given	Smith et al, General Racism Subscale, 2013 (current study)	Smith et al, Homophobia measures, 2012	Diaz et al., Racism Scale, 2001
Pachankis	Extension of the Rejection Sensitivity Construct to the Interpersonal Functioning of Gay Men	2008		U.S.		English	Mixed Methods	Cross-sectional			MSM only	Stigmatized key pop(s) only			Preliminary Data Collection for Development of Scale: N=75 males, self-identified sexual orientation: n=72 gay; n=2 bisexual, mostly gay; n=1 bisexual, equally gay and heterosexual Study: N=149 males, self-identified sexual orientation: n=140 gay; n=7 bisexual, mostly gay; n=2 queer		MSM only		.							not specified						perceived/anticipated	internalized	N/A		Individual	manifestation or outcome	N/A	N					Y	Y	Y-Cronbach's alpha given	Mendoza-Denton et al., RS Scale, 2002	Ross & Rosser, IHS, 1996	Leary, Brief Fear of Negative Evaluation, 1983;
Brennan	Factors associated with a drive for muscularity among gay and bisexual men	2012		Canada	Recruited from a Pride festival	English	Quantitative	Cross-sectional	N		MSM only	Stigmatized key pop(s) only			400 men; (1) be at least 16 years of age, (2) identify asmale (either biological or transgender), (3) have had sex with another man at least once in the past year and (4) and reside in Ontari	Yes	MSM only	N-N/A	.	.	.	.	.	.	Y	both	trans type not specified	Sexual partner type(s) not specified	Had to have had sex with another man at least once in the past year	Y	Y	internalized				Not Specified	manifestation or outcome	HIV/AIDS	N	homophobia	homonegativity		Internalised Homonegativity Scale (Bell and Weinberg 1978), which measured participants’ positive or negative views about their own same-gender sexual behaviour and/or identity ( .89 in this sample).	Drive for muscularity was associated with age, disordered eating, depression, sexual risk and internalised homonegativity.	?	Y-Cronbach's alpha given	Bell and Weinberg 1978	.	.
Jacobs	Factors associated with risk for unprotected receptive and insertive anal intercourse in men aged 40 and older who have sex with men	2010		U.S.	Outreach at community events - bars, social events) in South Florida	English	Quantitative	Cross-sectional	N		MSM only	Stigmatized key pop(s) only	N/A	Local people recruited from the community - MSM	sample (N􏰁802) had 541 midlife men (aged 40-59) and 261 later-life men (aged 60-94). Mean age 54.8 years. 32% HIV positive.	Yes	MSM only	N-N/A	.	.	.	.	.	.	Y	not specified	trans type not specified	Sexual partner type(s) not specified	Some gay, some bisexual, other term	N/A	Not specified	internalized	N/A	N/A	.	Individual	manifestation or outcome	N/A	N	homonegativity	N/A	.	Internalized Homophobia Scale - "26-item - designed to measure internalized homonegativity, associated with psychological characteristics: low self-esteem, self-hatred, belief in one’s inferiority, and acceptance of popular myths about homosexuality. Higher scores indicate greater internalized homonegativity. Items include ‘‘Social situations with gay men make me uncomfortable’’ and ‘‘I worry abo…	No difference found between midlife men and older men in internalized homonegativity. "lower scores on internalized negativity (OR=0.9; 95% CI: 1.0, 1.0) were associated with higher risk for URAI - unprotected receptive anal intercourse.	?	?	Ross & Rosser, The Internalized Homophobia Scale (1996)	.	.
Schneider	Factors Influencing the Career and Academic Choices of Lesbian, Gay, Bisexual, and Transgender People	2010		Canada		English	Quantitative	Cross-sectional			MSM+other pop	Stigmatized key pop(s) only			N=119 lesbian, gay, bisexual, and transgender (LGBT) students		MSM only		.							both						experienced/enacted	perceived/anticipated	N/A				race/ethnicity	N					Y	Y	Y-Cronbach's alpha given	Schneider & Ferren, Questions from unpublished study, 2001	.	.
Lyons	Factors Related to Positive Mental Health in a Stigmatized Minority: An Investigation of Older Gay Men	2013		Australia		English	Quantitative	Cross-sectional			MSM only	Stigmatized key pop(s) only			N=422 gay-identified men 40+ from Austrailia		MSM only		.							not specified						experienced/enacted	perceived/anticipated	N/A				N/A	N					N	N	N	.	.	.
D'Augelli	Factors' associated with parents' knowledge of gay lesbian and bisexual youths' sexual orientation	2010		U.S.	Community organizations for GLB youths	English	Quantitative	Cohort (incl. prospective	N		MSM+other pop	Stigmatized key pop(s) only	N/A	.	196 final sample, 107 males. (6) totally gay or lesbian: 28% (n = 55); (5) almost totally gay or lesbian: 19% (n = 37); (4) bisexual but mostly gay or lesbian: 23% (n = 45); (3) bisexual but equally gay/lesbian and heterosexual: 17% (n = 33); and (2) bisexual but mostly heterosexual: 13% (n = 26)	Yes	MSM only	N-N/A	.	.	.	.	.	.	Y	not specified	N/A	Sexual partner type(s) not specified	highlighted because group includes lesbians, gays and bisexuals	Y	Not specified	internalized	N/A	N/A	.	Individual	manifestation or outcome	N/A	N	homonegativity	N/A	.	Internalized homophobia was measured by five items from the Personal Homonegativity subscale of Shidlo’s (1994) internalized homophobia measure answered from 0 (strongly disagree) through 3 (strongly agree) (α = .79, .84, .82; sample item: “I wish I were heterosexual”).	"males’ internalized homophobia scores were significantly higher than females’ scores. Youths differed on internalized homophobia scores by disclosure group, with Out youths reporting the least internalized homophobia and Closeted youths reporting the most...youths in the Came Out group reported a significant decrease in internalized homophobia over time..	?	Y-Cronbach's alpha given	Shidlo, Revised Nungesser Homosexuality Attitudes Inventory (NHAI-R), 1994	.	.
Long	Fear of AIDS and Homophobia Scales in an Ethnic Population of University Students	2008		U.S.	Midwestern University. Respondents either completed a paper-and-pencil questionnaire (n = 652) or an equivalent version online (n = 57)	English	Quantitative	Cross-sectional	N		MSM only	Students	N/A	N/A	N=709 undergraduate students with a self-identified ethnic origin (female students = 382, male students = 306; African Americans = 234, Asian Americans = 147, Hispanic Americans = 120, Native Americans = 35, Caucasians = 164). The average age of participants was 21.5 years (SD = 4.2 years).	No	MSM only	N-N/A	.	.	.	.	.	.	Y	not specified	N/A	Sexual partner type(s) not specified	N/A	N/A	Y	perceived/anticipated	N/A	N/A	N/A	Institution	multi	HIV/AIDS	Y	homophobia	N/A	N/A	7 items in the Homophobia Scale. 5 point Likert.	When compared with the original study, our sample showed an increase in homophobia (M=18.93,SD=7.37,α= .90vs.M=14.82,SD=7.02,α=.89;d=.58,η2 =.37). Male students (M = 19.66, SD = 7.57) were more homophobic than were female students (M = 18.31, SD = 7.03), t(670) = 2.38, p = .017, d = .20, η2 = .01. Sample results showed a significant relationship between ethnicity and homophobia. African Ameri- ca…	?	Y-Cronbach's alpha given	Bouton et al., Homophobia Scale, 1987	.	Diaz et al., Experiences of Racism, 2001
Szymanski	Fear of Intimacy as a Mediator of the Internalized Heterosexism-Relationship Quality Link Among Men in Same-Sex Relationships	2013		U.S.		English	Quantitative	Cross-sectional			MSM only	Stigmatized key pop(s) only			N=88 men in same-sex romantic relationships		MSM only		.							not specified						internalized	N/A	N/A				N/A	N					Y	Y	Y-Cronbach's alpha given	Herek et al, Internalized Homophobia Scale, 2000	.	.
Mustanski	Feasibility, Acceptability, and Initial Efficacy of an Online Sexual Health Promotion Program for LGBT Youth: The Queer Sex Ed Intervention	2014		USA		English	Mixed Methods	Quasi-experimental			MSM+other pop	Stigmatized key pop(s) only			N=202 LGBT youth ages 16-20 completing online Queer Sex Ed modules		MSM only		.							both						internalized	experienced/enacted	N/A				N/A	N					N	N	Y-Cronbach's alpha given	Frost & Meyer, Connectedness to the LGBT community, 2012	Anderson & Mavis, Coming out self-efficacy, 1996	Herek, Gillis, & Cogan, Internalized Homophobia, 2009;
Pelullo	Frequency of Discrimination, Harassment, and Violence in Lesbian, Gay Men, and Bisexual in Italy	2013		Italy		English	Quantitative	Cross-sectional			MSM+other pop	Stigmatized key pop(s) only			N=1000 lesbian, gay men, and bissexual women and men randomly selected from public venues in Italy		MSM only		.							not specified						experienced/enacted	perceived/anticipated	N/A				N/A	Y					Y	Y	Y-Cronbach's alpha given	.	.	.
Finneran	Gay and Bisexual Men’s Perceptions of Police Helpfulness in Response to Male-Male Intimate Partner Violence	2013		U.S.		English	Quantitative	Cross-sectional			MSM only	Stigmatized key pop(s) only			N=989 MSM over age 18 from Atlanta, GA		MSM only		.							not specified						internalized	experienced/enacted	N/A				multi	N					partly	Y	N	Brady & Busse, Gay Identity Scale, 1994	Diaz et. Al, Experiences of Homophobia, 2001	Straus, Conflicts Tactics scale (R-CTS), 1979, 1996, 2004
Flores	Gay Identity-Related Factors and Sexual Risk Among Men Who Have Sex With Men in San Francisco	2009		U.S.	Community	English	Mixed Methods	Cross-sectional	N	N	MSM only	Stigmatized key pop(s) only	N/A	N/A	n=483 MSM	Yes	MSM only	N-N/A	.	.	.	.	.	.	Y	not specified	N/A	Sexual partner type(s) not specified	reported having had sex with a man in the past 12 months/identified as gay/identified as bisexual	Y	Not specified	internalized	N/A	N/A	N/A	Individual	manifestation or outcome	N/A	N	homophobia	other	self-homophobia	Self-homophobia. 4 items. Alpha = 0.86.	Self-homophobia (mean, SD): Total (n=483): 3.33, 2.48. African-American (n=157): 3.44, 2.46 Latino (n=166): 3.69, 2.62 White (n=160): 2.85, 2.29 F-statistic: 4.92 (p<0.01).	N	Y	Bell & Weinberg, 1978; Bell, Weinberg & Hammersmith, 1981. Self-homophobia measure.	.	.
Gold	Gay male sexual assault survivors: The relations among internalized homophobia, experiential avoidance, and psychological symptom severity	2007		U.S.	Community	English	Quantitative	Cross-sectional	N	N	MSM only	Stigmatized key pop(s) only	N/A	N/A	n=74 gay male sexual assault survivors	Yes	MSM only	N-N/A	.	.	.	.	.	.	Y	non-transgender MSM only	N/A	Sex exclusively with men	Lesbian (n=123), bisexual (n=68), and transgendered (n=9) individuals were excluded. 42 gay men who did not endorse sexual assault histories were also excluded. The age of the final sample ranged from 18 to 65 (M ¼ 34.71, SD ¼ 12.53). The ethnic composition was 65.7% Caucasian, 10% African-American, 11.4% Hispanic, 5.4% Asian, 1.4% Native American, and 5.4% Other. Within this sample, 33 individua…	Y	Not specified	internalized	N/A	N/A	N/A	Individual	intersecting/layered	other	Unclear	homophobia	N/A	.	1. The Revised Nungesser Homosexuality Attitudes Inventory (RNHAI): 38-item self-report measure; considered one of the most comprehensive and empirically validated IH measures; includes both moderate and extreme homophobic content; 5-point Likert scale (1 = strongly disagree; 5 = strongly agree); 3 subscales: Self, Other, Disclosure. Total scores divided by number of items; overall scores range f…	"The mean IH score for the sample, with scores ranging from 1.3 to 3.61, was indicative of low to moderate IH. This sample’s mean IH score is slightly higher than that of other studies that have used this measure with community gay male samples." "IH was moderately correlated with PTSD and depressive symptom severity and experiential avoidance." "For severity of depression, IH remained a signific…	Y	Y	Shidlo, RNHAI, 1994	.	.
Bernstein	Gay Officers In Their Midst: Heterosexual Police Employees' Anticipation of the Consequences for Coworkers Who Come Out	2012		U.S.		English	Quantitative	Cross-sectional			Other pop only (no MSM or SW)	Community members/leaders			249 heterosexual sworn officers and 144 heterosexual sworn respondents		MSM only		.							not specified						N/A	N/A	N/A				N/A	N						Y	Y-Cronbach's alpha given	Herek, Attitudes Toward Gay men and Lesbians (ATGL) ( 1988)	Franklin, Antigay Behaviors, (1997)	.
Smith	Gay, Lesbian, Bisexual and Transgendered (GLBT) Experiences with Earth- Spirited Faith	2007		U.S.		English	Quantitative	Cross-sectional			MSM+other pop	Stigmatized key pop(s) only			N=94 LGBT who both identified as Earth-spirited (e.g., Pagan, Wiccan) and reported current involvement in Earth-spirited faith		MSM only		.							both						internalized	experienced/enacted	N/A				HIV/AIDS	Y						N	partly	Shidlo, Revised Nungesser Homosexuality Attitude Inventory, 1994	Smith, GLBT-affirming faith behaviors, 2007	Smith, Conflict between faith and sexual orientation at time of coming out and resolution of conflict, 2007
Yost	Gender and Binegativity: Men’s and Women’s Attitudes Toward Male and Female Bisexuals	2012		U.S.		English	Mixed Methods	Cross-sectional			Other pop only (no MSM or SW)	Students			164 heterosexual female undergraduate students and 89 heterosexual male undergraduate students		MSM only		.							not specified						N/A	N/A	N/A				N/A	Y						Y	Y-Cronbach's alpha given	Yost, Gender-Specific Binegativity Scale, 2012	Mulick & Wright’s, Biphobia Scale: the Gender-Specific Binegativity Scale. The original Biphobia, (2002)	.
Ratcliff	Gender Differences in Attitudes Toward Gay Men and Lesbians: The Role of Motivation to Respond Without Predjudice	2006		U.S.		English	Quantitative	Cross-sectional			Other pop only (no MSM or SW)	Students			N=760 students (513 women, 247 men)		MSM only		.							not specified						N/A	N/A	N/A				N/A	Y						Y	Y-Cronbach's alpha given	Herek, ATLG scale, 1988	Plant & Devine, Internal and External Motivation Scale, 1998	.
Nagoshi	Gender Differences in Correlates of Homophobia and Transphobia	2008		U.S.	Undergraduate student participants recruited from introductory psychology courses offered at Arizona State University	English	Quantitative	Cross-sectional	N		Other pop only (no MSM or SW)	Students	N/A	Undergraduate students	N=310. 153 female, 157 male. Mean age females 19.45 years, SD 3.28. Mean age males 19.47 years, SD 1.76. Ethnicity: 75% white, 12% Hispanic, 5% Asian, 2% African-American, 2% Native American, 4% other.	No	MSM only	N-N/A	.	.	.	.	.	.	Y	both	trans type not specified	Sexual partner type(s) not specified	N/A	N/A	Y	N/A	N/A	N/A	transphobia	Institution	driver or facilitator	N/A	Y	homophobia	prejudice/homoprejudice	Transphobia	Transphobia scale - measure prejudice against transgender individuals. 9 items, 7 point scale. Cronbach's alpha = 0.82 Homophobia scale - 25 items, 5 point scale. α = 0.95.	Transphobia Females: mean 4.25, SD 1.2 Males: mean 5.05, SD 1.01 Homophobia Females: mean 1.68, SD 0.69 Males: mean 2.66, SD 0.83	Y	Y-Cronbach's alpha given	Wright, Adams, & Bernat, Levels of Homophobia, 1999	Nagoshi et al., The Transphobia Scale, 2008	Wright & Perry, Sexual Identity Distress Scale, 2006
Mange	Gender Effect and Prejudice: When a Salient Female Norm Moderates Male Negative Attitudes Toward Homosexuals	2013		France		English	Quantitative	Cross-sectional			Not specified	Students			Study 1: N=157 undergrads (84 women, 73 men) from University of Toulouse; Study 2: N=78 undergrads (40 women, 38 men) from University of Toulouse; Study 3: N=246 undergrads (125 women, 121 men) from University of Toulouse		MSM only		.							non-transgender MSM only						internalized	perceived/anticipated	N/A				N/A	Y					Y	Y	Y-Cronbach's alpha given	.	.	.
Gordon	Gender Nonconformity as a Target of Prejudice, Discrimination, and Violence Against LGB Individuals	2007		U.S.	community venues in NYC	English	Mixed Methods	Cross-sectional	N		MSM+other pop	Community members/leaders	N/A	lesbians and bisexuals	N=396 black, latino, white lesbian, gay, and bisexuals from community venues in NYC	Yes	MSM only	N-N/A	.	.	.	.	.	.	Y	non-transgender MSM only	N/A	Sexual partner type(s) not specified	N/A	Y	N	perceived/anticipated	experienced/enacted	N/A	N/A	Individual		race/ethnicity	Y	discrimination	prejudice/homoprejudice	N/A	1. Everyday discrimination measure: self-appraisal of discrimination measure; modified version 8-item original measure; measured chronic, routine, and less overt experiences of unfair treatment; adapted to apply to all minority groups (i.e., gender, racial, etc.); inquired on how often experiences occurred over respondents' lifetime; 4-point scale (1=often; 4=never); participants asked whether ex…	1. 76 (19%) reported at least one occurrence of routine discrimination attributed to gender nonconformity on the everyday discrimination measure. Of them, 62 (82%) also reported at least one occurrence of discrimination due to sexual orientation. 295 (75%) reported at least one occurrence of discrimination due to their sexual orientation, and 115 (29%) reported neither. Women were more likely tha…	?	partly	Williams, Yu, Jackson, & Anderson, Everyday discrimination measure, 1997	Dohrenwend, Raphael, Schwartz, Stueve, & Skodol. Structured Event Probe and Narrative Rating (SEPARATE), 1993	.
Nierman	Gender Role Beliefs and Attitudes toward Lesbians and Gay Men in Chile and the U.S.	2007		Chile	University	English	Quantitative	Cross-sectional	N	N	Other pop only (no MSM or SW)	Students	N/A	N/A	Study 1: n=185 (82 (28 M, 54 W) Chilean + 103 (53 M, 50 W) American) students. Chilean participants enrolled in social science courses were asked to participate on a volunteer basis. American participants were members of the Introductory Psychology Subject Pool and were awarded course credit for their participation. Study 2: n=108 Chilean students (46 M, 62 F) (17-29 years). n=183 American studen…	No	MSM only	N-N/A	.	.	.	.	.	.	Y	non-transgender MSM only	N/A	Sex exclusively with men	"gay men"	Not specified	Not specified	N/A	N/A	N/A	N/A	Group	manifestation or outcome	N/A	Y	attitude/perception/stereotype	N/A	.	Study 1: 1. Attitudes Towards Lesbians and Gays Scale: assessment of attitudes towards gender-specific groups of homosexuals; original, 20 item, 10 items for ATG subscale for gay homosexuals specifically, 7 point Likert scale (1=strongly disagree, 7=strongly agree), acceptable reliability (alpha=0.92 in Chilean, 0.91 in American samples) Study 2: 2. Attitudes Towards Lesbians and Gays Scale: ATG …	Study 1: 1. ATG: "Significant main effects for participant sex and nationality. Men’s attitudes (M=2.6, SD=0.98) were more negative than women’s (M=2.3, SD=1.16), F (1, 181)= 4.92, p<.05, and Chileans’ attitudes (M=2.6, SD=1.20) were more negative than Americans’ (M=2.3, SD=0.99), F (1, 181)=4.11, p<.05. The participant sex X nationality interaction was not significant." Study 2: 1. ATG: Men’s at…	N	Y	Herek, ATLG, 1994	.	.
Bingham	Gender Role Conflict Among African American Men Who Have Sex With Men and Women: Associations With Mental Health and Sexual Risk and Disclosure Behaviors	2013		U.S.		English	Quantitative	Cross-sectional			MSM+other pop	Stigmatized key pop(s) only			N=400 men		MSM only		.							not specified						perceived/anticipated	N/A			Individual	manifestation or outcome	HIV/AIDS	N						?	Y-Cronbach's alpha given	Meyer, Modified Internalized Homophobia Scale, 1995	.	.
Falomir-Pichastor	Gender-Role’s Attitude, Perceived Similarity, and Sexual Prejudice against Gay Men	2010		Spain	University - students and staff	Spanish	Quantitative	Cross-sectional	N		Other pop only (no MSM or SW)	Students	Teachers	Heterosexuals at university	226 heterosexuals, 115 women, 111 men. 68% students, rest were staff	No	MSM only	N-N/A	.	.	.	.	.	.	Y	not specified	trans type not specified	Sexual partner type(s) not specified	.	Not specified	Y	N/A	N/A	N/A	.	Group	manifestation or outcome	N/A	Y	prejudice/homoprejudice	attitude/perception/stereotype	.	24 items - morality of gay men, feelings towards gay men, civil rights for gay men, accepting different types of contact. 1=not at all in agreement, 7=absolutely in agreement. A=0.94	"Sexual prejudice was negatively related to perceived similarity, r(224) = -.59, p < .001, and positively related to endorsement of gender- roles, r(225) = .30, p < .001" heterosexual women show less prejudice than heterosexual men.	?	Y-Cronbach's alpha given	Falomir-Pichastor et al., Attitude toward homosexuality, 2009	.	.
Sartore	Gender, Sexual Prejudice and Sport Participation: Implications for Sexual Minorities	2009		U.S.	Questionnaires administered to students and staff in Southwest university in the US. Voluntary participation	English	Mixed Methods	Cross-sectional	N		Other pop only (no MSM or SW)	Students	Teachers	Study 1- Students, Study 2- University staff	Study 1: N=229. Ony students that indicated that they were current or former athletes. 57.2% male, 42.8% female. Age mean 21.9, SD 2.14. 79.3% Caucasian, predominately 'exclusively heterosexual' Study 2: N=76. 35.5% male, 63.2% female. 80.3% Caucasian, 88.2% predominately 'exclusively heterosexual'	No	MSM only	N-N/A	.	.	.	.	.	.	Y	not specified	N/A	Sexual partner type(s) not specified	N/A	N/A	Y	N/A	N/A	N/A	N/A	Institution	driver or facilitator	N/A	Y	prejudice/homoprejudice	attitude/perception/stereotype	N/A	Study 1: Sexual prejudice - assessed using 10 item short form of Herek's (1994) Attitude Toward Lesbian and Gay Men scale. Mean score was used for analysis (alpha=0.91) Study 2: Sexual prejudice - assessed using 10 item short form of Herek's (1994) Attitude Toward Lesbian and Gay Men scale. Alpha=0.96	Study 1- Women sexual prejudice Mean 3.46, SD 1.26 Men sexual prejudice Mean 3.95, SD 1.20 Study 2- Women sexual prejudice Mean 3.66, SD 12.09 Men sexual prejudice Mean 4.56, SD 1.79	?	Y-Cronbach's alpha given	Herek, Attitude Toward Lesbian and Gay Men, 1994	.	.
Meaney	Gendered Egos: Attitude Functions and Gender as Predictors of Homonegativity	2010		Canada	Undergrades, Canadian University	English	Quantitative	Cross-sectional	N		Other pop only (no MSM or SW)	Students	N/A	Introductory Psych undergrads	Participants = 875 (325 men; 550 women). Mean age = 19, 93% heterosexual.	No	MSM only	N-N/A	.	.	.	.	.	.	Y	not specified	trans type not specified	Sexual partner type(s) not specified	Gay men	Not specified	Y	N/A	N/A	N/A	.	Group	manifestation or outcome	N/A	N	homonegativity	attitude/perception/stereotype	.	AFI contains subscales to measure ego-defensive (2 items), social-expressive (2 items), value-expressive (2 items), and expe- riential (4 items) attitude functions - source of attitudes towards gay men. Scores 1-7 (not true - very true). Subscale reli- abilities were, at best, moderate: Cronbach’s alpha1 = .84 (ego-defensive), .46 (value-expressive), .75 (social-expressive), and .79 (experiential…	mean score for the ATG scale was 3.26 (SD = 1.68); the mean score for MHS-G was 3.76 (SD = 1.33). participants tended to be slightly positive on both overt and covert measures of homonegativity. Scores on the two measures of homonegativity were highly correlated. Men slightly more homonegative than women. Mean scores were 3.09 (SD = 1.96) for the ego-defensive function, 4.47 (SD = 1.62) for the v…	?	Y-Cronbach's alpha given	Herek, Attitudes toward Gay Men (ATG), 1988	Morrison and Morrison’s, Modern Homonegativity scale (MHS-G), (2002)	Herek’s, Attitude Function Inventory (AFI), 1987
Verweij	Genetic and Environmental Influences on Individual Differences in Attitudes Toward Homosexuality: An Australian Twin Study	2008		Australia	All participants were drawn from the Australian National Health and Medical Research Council Twin Registry. Subjects for this study were recruited in two phases from a large twin-family study of alcohol use and abuse.	English	Quantitative	Cross-sectional	N		Other pop only (no MSM or SW)	Community members/leaders	N/A	Twin pairs	N=4688 comprising 2,846 twin families (1,822 pairs and 1,044 singletons). The age range of the study sample was 19–52 years for both sexes, with a mean age for males of 30.6 (S.D. = 8.3) and for females of 31.1 (S.D. = 8.5). Of the 1,758 male participants, 1,627 (92.5%) rated themselves as hetero- sexual, while 111 (6.3%) considered themselves to be non- heterosexual [20 responses (1.1%) were mis…	No	MSM only	N-N/A	.	.	.	.	.	.	Y	not specified	N/A	Sexual partner type(s) not specified	N/A	Y	Y	N/A	N/A	N/A	N/A	Individual	driver or facilitator	N/A	Y	homophobia	attitude/perception/stereotype	N/A	Attitudes to Homosexuality - 10 items. A total homophobia score was calculated by summing the answers on all 10 statements, where a homophobic response was counted as one and a non-homophobic response as zero.	Results show a sig- nificant difference in the distribution of attitudes toward homosexuality between sexes, such that males were more homophobic than females (v23 = 80.41, P \ 0.001). Furthermore, a significant difference in distribution of thresholds was found between heterosexuals and non-heterosexuals (v21 = 192.51, P \ 0.001). On average, heterosexuals were more homophobic than non- heterose…	?	?	Klassen et al., Attitudes to Homosexuality, 1989	.	.
Wong	Harassment, Discrimination, Violence and Illicit Drug Use among Young Men Who Have Sex with Men	2010		U.S.	Community	English	Quantitative	Cross-sectional	N	N	MSM only	Stigmatized key pop(s) only	N/A	N/A	n=526 young MSM (ages 18-24) residing in Los Angeles, U.S.	Yes	MSM only	N-N/A	.	.	.	.	.	.	Y	not specified	N/A	Sexual partner type(s) not specified	self-identified as gay, bisexual, or uncertain about their sexual orientation and/or reported having had sex with a man	Y	Not specified	experienced/enacted	N/A	N/A	N/A	Individual	intersecting/layered	race/ethnicity	Unclear	homophobia	N/A	N/A	"Experiences of homophobia and racism growing up and as an adult were measured using two scales". 11 items/scale. Homophobia: verbal harrassment, physical assaults, related to sexual orientation & gender nonconformity. 4-point response format (1=never, 4=many times). Alpha values for two scales: 0.72 (homophobia), 0.82, respectively.	- 98% of the sample reported ever having experienced homophobia - 79% cited experiences of racism in gay settings and/or sexual relationships - African American participants were significantly less likely to report experiences of homophobia while growing up as compared to Latino and Caucasian participants (F(2, 521) = 3.15; p ≤ .05), but sig. more likely to report racism in gay social settings an…	N	Y	Diaz,Experiences of Homophobia, 2004	Diaz et al., Experiences of Racism, 2004	.
Herek	Hate Crimes and Stigma-Related Experiences Among Sexual Minority Adults in the United States: Prevalence Estimates From a National Probability Sample	2009		U.S.		English	Quantitative	Cross-sectional			MSM+other pop	Stigmatized key pop(s) only			N=662 gay, lesbian, and bisexual adults from an the Internet survey of a U.S. national probability sample		MSM only		.							not specified						experienced/enacted	perceived/anticipated	N/A				N/A	Y						N	N	.	.	.
Thoma	Health Consequences of Racist and Antigay Discrimination for Multiple Minority Adolescents	2013		U.S.		English	Quantitative	Cross-sectional			MSM+other pop	Stigmatized key pop(s) only			N=276 African American lesbian, gay, or bisexual adolescents ages 14-19		MSM only		.							both						experienced/enacted	N/A	N/A				race/ethnicity	Y					partly	partly	N	Landrin & Klonoff, Schedule of Racist Events, 1996	Harris Interactive, mistreatment of sexual minority students, 2005	.
Hegarty	Heterosexist Ambivalence and Heterocentric Norms: Drinking in Intergroup Discomfort	2004		U.S.	College	English	Quantitative	Cross-sectional	N		Other pop only (no MSM or SW)	Students	N/A	Undergrads	32 men, 47 women, 3 unreported (age range 17 to 46)	No	MSM only	N-N/A	.	.	.	.	.	.	Y	non-transgender MSM only	.	Sexual partner type(s) not specified	Homosexuals (gay and lesbians)	Y	Y	N/A	N/A	N/A		Group	multi	N/A	Y	attitude/perception/stereotype	N/A		ATLG - High scores on the ATLG indicate condemning attitudes while low scores indicate tolerant attitudes to lesbians and gay men. - 10 item form.	The ATLG scores were highly reliable (alpha = .89). ATLG scores were equivalent in the gay guest/straight host condition and in the straight guest/gay host condition (Ms = 3.58, 3.17 respectively) (t(79) = 1.28, p 􏰀 .20) Perceived appropriateness was corre- lated with ATLG in both conditions. In the straight guest/gay host condition, participants with more condemning attitudes (i.e. those who sco…	?	Y-Cronbach's alpha given	Herek, Attitudes Towards Lesbians and Gay men, 1994	.	.
Moskowitz	Heterosexual Attitudes Toward Same-Sex Marriage	2010		U.S.	Undergrads at university	English	Quantitative	Cross-sectional	N		Other pop only (no MSM or SW)	Students	N/A	Undergrads in communication studies	161 undergraduates - 106 female, 55 male. 19.17 mean age. 17-23 age range	No	MSM only	N-N/A	.	.	.	.	.	.	Y	not specified	N/A	Sexual partner type(s) not specified	Homosexuals (gay and lesbians)	Not specified	Y	N/A	N/A	N/A	.	Group	multi	N/A	Y	homophobia	attitude/perception/stereotype	.	ATL a = 0.86, ATG a=0.91 (Herek, 1987). Score 1-5, higher score = more homophobia. 5 point attitude towards same sex marriage - gay male couples (a=0.97), lesbian couples (a=.96), An example for the Attitudes Toward Gay Male Marriage Scale was, “I would be happy if gay male cou- ples were allowed to marry” (1 = strongly agree, 5 = strongly disagree)	lesbian homophobia (M = 1.97, SD = .75) and gay male homophobia (M = 2.17, SD = .91) Men (M = 2.55, SD = .96) more likely (M = 1.90, SD = .77) to hold negative attitudes toward gay male marriage, t(159) = 4.82, p < .001, d = .77. Men (M = 2.40, SD = .85) also more likely (M = 1.93, SD = .76) to hold negative attitudes toward lesbian marriage t(159) = 3.56, p < .001, d = .56. Men (M = 2.66, SD = .…	?	Y-Cronbach's alpha given	Herek, Attitudes Towards Lesbians and Gay men, 1987	Lannutti and Lachlan’s, Attitude Toward Same-Sex Marriage Scale, (2008)	.
Worthen	Heterosexual College Student Sexual Experiences, Feminist Identity, and Attitudes Toward LGBT Individuals	2012		U.S.		English	Quantitative	Cross-sectional			Other pop only (no MSM or SW)	Students			735 heterosexual university undergraduates		MSM only		.							both						N/A	N/A	N/A				MSM or TG	Y						?	Y-Cronbach's alpha given	Raja & Stokes’s, Modern Homophobia Scale (MHS-G), 1998	Mohr & Rochlen’s, Attitudes Regarding Bisexuality Scale, 1999	Hill and Willoughby’s, Genderism and Transphobia Scale, (2005)
Hudepohl	Heterosexual Men's Anger in Response to Male Homosexuality: Effects of Erotic and Non-Erotic Depictions of Male-Male Intimacy and Sexual Prejudice	2010		U.S.	University - undergraduates	English	Quantitative	Cross-sectional	N		Other pop only (no MSM or SW)	Students	N/A	.	164, 165, and 317 heterosexual men for Studies 1, 2, and 3, respectively. (analysis on data from 3 separate studies)	No	MSM only	N-N/A	.	.	.	.	.	.	Y	not specified	trans type not specified	Sexual partner type(s) not specified	Questionnaires about "homosexuality" and attitudes towards gay men - not sure about trans	Not specified	Y	N/A	N/A	N/A	.	Group	manifestation or outcome	N/A	Y	homophobia	attitude/perception/stereotype	prejudice	HQ - "25-item Likert-type scale measured the degree to which participants agreed or disagreed with various statements regarding their thoughts, feelings, and behaviors toward gay men" - range 0-100, higher score = higher prejudice- 0.94 alpha reliability for scale For studies 1 and 2, alpha 0.82 and 0.81 respectively. ATGS - 10 item likert scale - Scores range from 10 (extremely positive attitude…	"The lower and upper cutoffs for the HQ in Studies 1 and 2 were 31 and 49, (M = 40.70, SD = 12.72) and 36 and 52 (M = 42.77, SD = 12.57), respectively. The lower and upper cutoffs for the ATGS were 30 and 66, for Study 3 (M = 48.23, SD = 22.23)The lower and upper cutoffs for the HQ in Studies 1 and 2 were 31 and 49, (M = 40.70, SD = 12.72) and 36 and 52 (M = 42.77, SD = 12.57), respectively. The …	Y	Y-Cronbach's alpha given	Adams, & Bernat, Homophobia Questionnaire, 1999	Herek, Attitudes towards Gay Men (ATGS) 1988	.
Barron	Heterosexual Men’s Attitudes Toward Gay Men: A Hierarchical Model Including Masculinity, Openness, and Theoretical Explanations	2008		U.S.	Midwestern university, course extra credit as compensation. Completed using online survey	English	Quantitative	Cross-sectional	N		Other pop only (no MSM or SW)	Students	N/A	Heterosexual males	N=243 students. The mean reported age of the sample was 22 (SD 6.34), ranging from 18 to 69 years. Ninety-two percent of the sample were Caucasian (non-Hispanic), 2% Black, 2% Asian/Pacific Islander, 1% Hispanic, 1% Native American, and 2% reported being “Other.” Regard- ing college education background, 34% were freshman, 25% were sophomores, 17% were juniors, 16% were seniors, and 8% were gradu…	No	MSM only	N-N/A	.	.	.	.	.	.	Y	not specified	N/A	Sexual partner type(s) not specified	N/A	N/A	Y	N/A	N/A	N/A	N/A	Institution	driver or facilitator	N/A	Y	prejudice/homoprejudice	attitude/perception/stereotype	N/A	ATG - prejudice against gay men assessed, 10 items. 7 point Likert. Cronbach’s alpha for the ATG in this investigation was .94. AFI - psychological justifications participants used for their attitudes toward gay men, 10 items. Four functions: the Experiential Function (four items), the Social-Expressive Function (two items), the Defensive Function (two items), and the Value-Expressive functions (…	ATG -mean 41.49, SD 15.49 AFI (Experiential Function) -mean 16.64, SD 6.30 AFI (Social-Expressive Function) -mean 8.87, SD 3.97 AFI (Defensive Function) -mean 9.91, SD 4.79 AFI (Value-Expressive functions) -mean 11.58, SD 3.42	partly	Y-Cronbach's alpha given	Herek, Attitudes Toward Gay Men, 1984, 1997	Herek, Attitude Function Inventory, 1987	.
Cowan	Heterosexuals' Attitudes Toward Hate Crimes and Hate Speech Against Gays and Lesbians	2005		U.S.	Students at a California State University were recruited from psy- chology and general education classes.	English	Quantitative	Cross-sectional	N		Other pop only (no MSM or SW)	Students	N/A	Students at a California State University	N=171. 74 (43.3%) were male, 95 (55.6%) were female, and 2 (1.2%) did not iden- tify their gender. The mean age was 26.72 (SD = 8.53). 33 (19.3%) African Americans, 9 (5.3%) Asians or Asian Americans, 67 (39.2%) Caucasians, 49 (29.2%) Hispanics, 10 (6%) others, and 3 individuals (1.8%) did not report their ethnicity.	No	MSM only	N-N/A	.	.	.	.	.	.	Y	not specified	N/A	Sexual partner type(s) not specified	N/A	N/A	Y	N/A	N/A	N/A	N/A	Institution	driver or facilitator	N/A	Y	heterosexist	attitude/perception/stereotype	N/A	KHAS - assess attitudes toward homosexuality. For the present study, the scale was used to assess old-fashioned heterosexism. 22 items, 5 point scale. Kite and Deaux reported a Cronbach alpha of .93. The alpha coefficient for the current study was .94. MHS - modification of the modern sexism scale. 8 items, 7 point Likert. The internal consistency (alpha) was .77. AGVAS - measure approval of vio-…	Old-Fashioned Heterosexism- mean=52.9, SD=17.29 Modern Heterosexism- mean=19.48, SD=4.74 Anti-Gay Violence- mean=28.64, SD=7.51 Scenario Offensiveness- mean=29.66, SD=6.46 Scenario Harmfulness- mean=26.31, SD=7.63	?	Y-Cronbach's alpha given	Kite & Deaux, Kite Homosexuality Attitude Scale, 1986	Swim et al., Modern Heterosexism Scale, 1995	Henley, Miller, Sanders, & Christie, Anti-Gay Violence Attitudes Scale, 1996; Cowan and Mettrick, Hate Speech Scenarios, 2002
Norton	Heterosexuals’ Attitudes Toward Transgender People: Findings from a National Probability Sample of U.S. Adults	2013		U.S.		English	Quantitative	Cross-sectional			Other pop only (no MSM or SW)	Community members/leaders			N=2,281 heterosexual US adults from a national probability sample		MSM only		.							both						N/A	N/A	N/A				MSM or TG	Y					N	N	partly	Herek, Attitude toward lesbians and gay men scale, (1994)	Norton, 101-point feeling thermometer, 2013	.
Zamboni	HIV Status and Coming Out among African American Gay and Bisexual Men	2011		U.S.		English	Quantitative	Cross-sectional			MSM only	Stigmatized key pop(s) only			258 self-identified gay men and 203 bisexual men		MSM only		.							not specified						internalized	experienced/enacted	N/A				multi	Y						?	Y-Cronbach's alpha given	Rosser et al, Internalized homonegativity, 2010	Diaz, Ayala, Bein, Henne, and Marin, experiences of homophobia as children and adults, 2001	Rosser et al., four items assessed disclosure to community and family about sexual attractions to and behaviors with men, (2004)
Gilbert	HIV testing among immigrant sexual and gender minority latinors in a US region with little historical latinor presence	2013		U.S.		English	Qualitative	Qualitative design			MSM+other pop	Community members/leaders			N=190 men		MSM only		.							not specified						internalized	N/A					HIV/AIDS	N						Y	Y-Cronbach's alpha given	Ross & Rosser, Internalized Homophobia Scale (IHS), 1996	.	.
Baunach	HIV/AIDS Prejudice in the American Deep South	2013		U.S.		English	Quantitative	Cross-sectional			MSM+other pop	Students			N=955 students at a large university in Atlanta, GA (included gay and bisexual students)		MSM only		.							not specified						N/A	N/A	N/A				HIV/AIDS	Y					N	N	Y-Cronbach's alpha given	Witt, Affect toward Persons with AIDS scale, 1989	Herek, Revised Attitudes toward Lesbians and Gays scale, 1994	.
Molina	HIV/AIDS stigma: Measurement and relationships to psycho-behaviorals factors in Latinor gay/bisexual mena nd transgender women	2013		U.S.		English	Mixed Methods	?			MSM+other pop	Stigmatized key pop(s) only			N=170 HIV+ GBT (gay men=136, bisexual men=15, TG women=19)		MSM only		.							not specified						experienced/enacted	perceived/anticipated	internalized				HIV/AIDS	Y						Y	Y-Cronbach's alpha given	.	.	.
Wright	Homonegative microaggressions and their impact on LGB individuals: a measure validity study	2012		U.S.		English	Quantitative	Cross-sectional			MSM+other pop	Stigmatized key pop(s) only			N1=28 (50% homosexual); N2=120 (55% homosexual), N3=same as study 2		MSM only		.							not specified						experienced/enacted	N/A					N/A	Y						Y	Y-Cronbach's alpha given	Sue, Capodilupo et al., Homonegative Microaggressons Scale, 2007	Brown, The Perceived Prejudice Scale, 1997	Sandhu & Asrabadi, Perceived Discrimination Scale, 1994;
Rosik	Homophobia and Conservative Religion: Toward a More Nuanced Understanding	2007		U.S.		English	Quantitative	Cross-sectional			Other pop only (no MSM or SW)	Students			N=155 students (113 female, 42 male)		MSM only		.							not specified						N/A	N/A	N/A				N/A	Y						Y	Y-Cronbach's alpha given	Herek, ATLG revised scale, 1998	Bassett, Sexual Orientation and Practice Scale, 2003	.
Harbin	Homonegativism and sexual orientation matching in counseling supervision	2008		U.S.	Questionnaire packets mailed to participants	English	Quantitative	Cross-sectional	N		MSM+other pop	Community members/leaders	N/A	Supervisors and trainees in counselling supervision(which also included lesbians and bisexuals)	N=59 supervisory dyads. In 20 dyads, both supervisor and trainee self-identified as heterosexual. In 14 dyads, supervisors self-identified as heterosexual, and trainees self- identified as LGB. Two supervisors incorrectly identified their bisexual trainees as heterosexual. In 18 dyads, supervisors self-identified as LGB, and trainees self-identified as heterosexual. Three trainees incorrectly ide…		MSM only	N-N/A	.	.	.	.	.	.	Y	not specified	N/A	Sexual partner type(s) not specified	N/A	Y	N	internalized	N/A	N/A	N/A	Community		N/A	N	attitude/perception/stereotype	homonegativity	homophobia	Supervisory style significantly correlated with satisfaction for supervisors when trainees were heterosexual but not when trainees were LGBl. Regardless of supervisor or trainee sexual orientation, the supervisors’ homonegativism significantly negatively correlated with trainees’ satisfaction and ratings of supervisors’ style. No significant differences in supervisory style were found among super…	Y	Y	Y-Cronbach's alpha given	Hudson & Ricketts, Index of Attitudes toward Homosexuals (IATH), 1980	.	.
Marsh	Homonegativity and its Relationship to Religiosity, Nationalism and Attachment Style	2011		Australia		English	Quantitative	Cross-sectional			Not specified	Students			N=290; n=78 males, n=212 females		MSM only	N-N/A	.						Y	not specified						N/A	N/A	N/A				multi	Y						Y	N	Altemeyer, Attitudes Towards Homosexuals Scale, 1988	Greenwald et al., Implicit Association Test (IAT), 1998	.
Shoptow	Homonegativity, Substance Use, Sexual Risk Behaviors, and HIV Status in Poor and Ethnic Men Who Have Sex with Men in Los Angeles	2009		U.S.	Participants were recruited in Los Angeles County using respondent-driven sampling (RDS) and completed the Internalized Homonegativity Inventory (IHNI) and questionnaires on demographic and behavioral factors.	English	Quantitative	Cross-sectional	N		MSM+other pop	Community members/leaders	N/A	MSM/W (bisexuals)	N=722. MSM and MSM/W participants were predominantly African American (44%) and Hispanic (28%), unemployed (82%), homeless (50%), and HIV positive (48%) who used drugs in the past 6 months (79.5%).	Yes	MSM only	N-N/A	.	.	.	.	.		Y	non-transgender MSM only	N/A	Sex exclusively with men	MSM/W (bisexuals) included	Y	Not specified	internalized	N/A	N/A	N/A	Individual	multi	HIV/AIDS	Y	homonegativity	homophobia	N/A	IHNI—a 23-item questionnaire that yielded a total score and three subscales (Personal Homonegativity, Gay Affirmation, Morality of Homosexuality). Personal Homonegativity included 11 items on feelings of shame, anxiety, and resentment over being homosexual. Gay Affirmation included seven items on pride and acceptance of being homosexual. Morality of Homosexuality included five items on the morali…	IHNI scores in this sample were substantially higher for both the total scores and for all three subscale scores in comparison to the original sample used in test construction (higher scores indicate higher levels of internalized homonegativity). Levels of internalized homonegativity increased with age, with lower educational levels, with African American ethnicity, with experiences of poverty an…	Y	Y-Cronbach's alpha given	Mayfield, Internalized Homonegativity Inventory, 2001	.	.
Brown	Homophobia and Acceptance of Stereotypes About Gays and Lesbians	2009		U.S.		English	Quantitative	Cross-sectional			Not specified	Students			N=142 (70% female) students enrolled in an into psycho course at a large urban university		MSM only		.							not specified						N/A	N/A	N/A				N/A	Y					N	N	N	Herek, Attitude toward lesbians and gay men scale, 1988	.	.
Henke	Homophobia and Clinical Competency: An Exploration of Couple and Family Therapists' Beliefs	2009		U.S.	Online email recruitment of clinical members of the AAFMT	English	Quantitative	Cross-sectional	N		Other pop only (no MSM or SW)	Community members/leaders	N/A	Couple and Family Therapists	N=741. The majority of the participants were female and White, 57.4% and 93.0% respectively. Additionally, 88.8% of the sample self-identified as heterosexual.	No	MSM only	N-N/A	.	.	.	.	.	.	Y	non-transgender MSM only	N/A	Sex exclusively with men	Lesbians and gay men, bisexuals and transgendered excluded	N/A	Y	N/A	N/A	N/A	N/A	Individual	multi	N/A	Y	homophobia	heterosexist	Prejudice	MHS-G and MHS-L - comprised of 22 and 24 items, respectively. Measures therapist's personal beliefs about sexual orientation. For both the MHS-L and the MHS-G, Raja and Stokes reported an alpha level of .95. In this study, an alpha of .97 was reported for both versions and the correlation between MHS-L and MHS-G was .98. Given the high correlation between the two the versions, we decided to calcu…	The possible range for the MHS combined mean scores were from one to six with higher scores indicating a greater level of homophobia. Participants’ (n = 737) mean score on the combined MHS was 1.88 (SD = 1.04) with a range of 1.0 to 5.70.	?	Y-Cronbach's alpha given	Raja & Stokes, Modern Homophobia Scale (MHS), 1998	.	.
Hooghe	Homophobia and the Transition to Adulthood: A Three Year Panel Study among Belgian Late Adolescents and Young Adults, 2008–2011	2012		Belgium		English	Quantitative	Cross-sectional			Other pop only (no MSM or SW)	Youth			N=2,815 respondents, 52 % female, 48 % male, aged 18-21		MSM only	N-N/A	.						Y	not specified						N/A	N/A	N/A				N/A	Y						?	Y-Cronbach's alpha given	Wright, Adams, & Bernat, Levels of Homophobia, 1999	.	.
Kan	Homophobia in medical students of the University of Hong Kong	2009		China (Hong Kong)	Questionnaire distributed to medical students and non-medical students from the University of Hong Kong, with the option of voluntary completion	English	Quantitative	Cross-sectional	N		Other pop only (no MSM or SW)	Students	N/A	Medical and non-medical students	N=702. Male=317, Female=385. Medical 425, Non-medical 277	No	MSM only	N-N/A	.	.	.	.	.	.	Y	not specified	N/A	Sexual partner type(s) not specified	N/A	Not specified	Y	N/A	N/A	N/A	N/A	Institution	multi	HIV/AIDS	Y	homophobia	N/A	N/A	40 item questionnaire (6 point Likert) developed based on the Tripartite Model of Homophobia (O’Donohue and Caselles 1993) and the Index of Homophobia (Hudson and Ricketts 1980) with proven validity and internal consistency. Relevant components were taken from the Heterosexual Attitudes Toward Homosexuals Scale (Larsen, Reed, and Hoffman 1980), the Modern Homophobia Scale (Raja and Stokes 1998), …	Medical students mean = 3.95, non-medical students = 4.11; p value = 0.002. This suggests that the medical students were more homophobic than non-medical students.	Y	Y-Cronbach's alpha given	.	.	.
O'Brien	Homophobia in physical education and sport: The role of physical/sporting identity and attributes, authoritarian aggression, and social dominance orientation	2013		New Zealand		English	Quantitative	Cross-sectional			Other pop only (no MSM or SW)	Students			N=409 F=66%, M=44%, n=199 pre-service physical educators		MSM only		.							not specified						N/A	N/A					N/A	Y						Y	Y-Cronbach's alpha given	Herek, 10-item Attitudes toward Lesbians and Gays scale, 1988	Franzoi & Shield, The Body Esteem Scale, 1984	Sidanius & Pratto, Social Dominance Orientation Scale, 1999
Blackwell	Homophobia in Registered Nurses: Impact on LGB Youth	2008		U.S.		English	Quantitative	Cross-sectional			Other pop only (no MSM or SW)	Health workers			N=165 nurses registered through the State of Florida Department of Health Board of Nursing		MSM only		.							not specified						N/A	N/A	N/A				N/A	Y						Y	Y-Cronbach's alpha given	Herek, ATLG scale, 1984	.	.
Tucker	Homophobic stigma, depression, self-efficacy and unprotected anal intercourse for peri-urban township men who have sex with men in Cape Town, South Africa: a cross-sectional association model	2013		South Africa		English	Quantitative	Cross-sectional			MSM only	Stigmatized key pop(s) only			N=316 MSM in townships in Cape Town, SA		MSM only		.							not specified						experienced/enacted	N/A	N/A				N/A	Y					N	N	Y-Cronbach's alpha given	Neilands, Steward, & Choi, Homophobic stigma, 2008	.	.
Hatzenbuehler	How Does Stigma “Get Under the Skin”?: The Mediating Role of Emotion Regulation	2009		U.S.	Community	English	Quantitative	Cohort (incl. prospective	N	N	MSM+other pop	Stigmatized key pop(s) only	N/A	N/A	n=19 African American participants (5 male, 14 female) + n=31 LGB participants (16 male, 15 female; 15 gay, 10 lesbian, 6 bisexual).	Yes	MSM only	N-N/A	.	.	.	.	.	.	Y	not specified	N/A	Sexual partner type(s) not specified	n=50 students + community members. 19 African American participants (5M/14F) + 31 LGB participants (16M/15F; 15 gay, 10 lesbian, 6 bisexual).	Not specified	Not specified	experienced/enacted	perceived/anticipated	N/A	N/A	Individual	manifestation or outcome	N/A	Unclear	stigma	discrimination	threats, harrassment,avoidance	Eight item questionnaire on stigma-related stress. Four items from Everyday Discrimination Scale (EDS): less courtesy/respect from others; being called names/insulted; threatened/harrassed; being avoided. Four items apart from EDS questions: "felt stigma"; sensitivity to status-based rejection; two others. Responses recorded on 5-point scale. Total stress score calculated. Alpha = 0.82.	Preliminary analyses revealed no group differences in the experience of stigma-related stress over the 10 days, β = .196, SE = .163, p = .235, prep = .695. Both rumination (β = .153, SE = . 032, p < .001, prep = .996) and suppression (β = .068, SE = .023, p <.01, prep = .98) occurred more on days when participants reported stigma-related stressors than on days when no stressors were reported. In …	N	Y	Williams, Yu, Jackson, & Anderson, Everyday discrimination scale, 1997	Hatzenbuehler et al., Measure of Stigma-Related Stress, 2009 (current article)
Horner	How prepared is the retirement and residential aged care sector in Western Australia for older non-heterosexual people?	2012		Australia		English	Mixed Methods	Cross-sectional			Not specified	Community members/leaders			N=329 providers of accomodation in Western Australia		MSM only		.							both						N/A	N/A	N/A				N/A	Y					partly	partly	N	Horner, Experiences and attitudes towards GLBTI, 2012	Horner, Organisational policy, 2012	.
Oswalt	How safe is the playing field? Collegiate coaches' attitudes towards gay, lesbian, and bisexual individuals	2013		U.S.		English	Quantitative	Cross-sectional			MSM+other pop	Teachers			N=289, 52.4% female participants, 47.6% male participants		MSM only	N-N/A	.						Y	not specified						N/A	N/A	N/A				N/A	Y						Y	Y-Cronbach's alpha given	Herek, Attitudes Towards Lesbians and Gay Men Scale (ATLG), 1988	Mohr & Rochlen, Measuring Attitudes Regarding Bisexuality in Lesbian, Gay Male, and Heterosexual Populations, n.d.	.
White	Identity Formation, Outness, and Sexual Risk Among Gay and Bisexual Men	2014		USA		English	Quantitative	Cross-sectional			MSM only	Stigmatized key pop(s) only			N=703 gay and bisexual men in Atlanta		MSM only		.							not specified						experienced/enacted	internalized	N/A				N/A	N					N	N	N	Diaz et al., Experiences of Homophobia, 2004	Brady & Busse, Gay Identity Questionnaire, 1994	.
Golub	Identity-Related Growth and loss in a sample of HIV positive gay and bisexual men: initial scale development and psychometric evaluation	2013		U.S.		English	Quantitative	Cross-sectional			MSM+other pop	Stigmatized key pop(s) only			N=129 HIV+ gay & Bi men		MSM only		.							not specified						internalized	experienced/enacted	N/A				HIV/AIDS	N						Y	Y-Cronbach's alpha given	Frost et al., Personalized Gay-Related Stigma Subscale, 2007	.	.
Rosik	Ideological concerns in the operationalization of homophobia, Part I: An analysis of Herek's ATLG-R scale	2007		U.S.	College	English	Quantitative	Cross-sectional	N	N	Other pop only (no MSM or SW)	Students	N/A	N/A	Sample 1 (main sample): n=155 students from psychology and sociology courses at a small Christian liberal arts college in California's central valley N=155. 72.9% female, 27.1% male. In response to the question, "I am a Christian," the average response was 5.48 (SD=0.97) on a 6 point scale (with 6 indicating strongly agree) N=36. Second sample to assess ideological surround of the ATLG-R as exper…	No	MSM only	N-N/A	.	.	.	.	.	.	Y	not specified	N/A	Sex exclusively with men	Scale limited to gay men and lesbians; does not include bisexuals or transgender	N/A	N/A	N/A	N/A	N/A	N/A	Group	manifestation or outcome	N/A	Y	attitude/perception/stereotype	homonegativity	.	1. Attitudes Towards Lesbians and Gay Men Scale, Revised Version (ATLG-R): brief measure of heterosexuals' attitudes towards gay men and women; 20 items; assesses affective responses to homosexuality and gay men and lesbians; 10 items on gay men (ATG subscale); 9-point Likert scale (1=strongly disagree, 9=strongly agree); total scores between 20-180 for full scale, 10-90 for subscale; high level …	ATG (mean, SD): a. Male homosexual couples should be allowed to adopt children the same as heterosexual couples: 6.72, 2.78. b. I think male homosexuals are disgusting: 5.25, 3.10 c. Male homosexuals should not be allowed to teach school: 4.47, 2.91 d. Male homosexuality is a natural expression of sexuality in men: 7.19, 2.48. e. Male homosexuality is a perversion: 6.42, 2.88 f. If a man has homo…	N	N	Herek, ATLG-R: 1998	.	.
Rye	Impact of a Homonegativity Awareness Workshop on Attitudes Toward Homosexuality	2009		Canada	Students from a mid-sized Canadian University served as the intervention group. A group of introductory psychology students was used as a comparison group	English	Quantitative	Quasi-experimental	N		Other pop only (no MSM or SW)	Students	N/A	Students from a Canadian University	N=114 (quasi-experimental group), N=256 (nonequivalent control group). The average age of workshop participants was 23 years with an approximate range of 18 to 28 years. The control group- These participants were a more homogenous group (i.e. more likely to be in their first year of study) and were on average three years younger than workshop participants (mean age = 20 years; age range = 17–54 y…	No	MSM only	N-N/A	.	.	.	.	.	.	Y	not specified	N/A	Sexual partner type(s) not specified	N/A	N/A	Y	N/A	N/A	N/A	HIV/AIDS	Institution	multi	N/A	Y	homonegativity	attitude/perception/stereotype	heterosexism, prejudice, homophobia, discrimination	Index of Homophobia -measures anxiety, anger, disgust, and discomfort with people who are homosexual; 20 items. Excellent internal con- sistency (Cronbach’s α = .90) and content validity	Relative to the comparison group, the interven- tion participants were significantly less homonegative after the intervention (F(1,361) = 65.18, p < .0001, ηp2 = .15). There was also a significant main effect of gender of participant on homonegativity such that women were less homonegative than men were (F(1,361) = 9.43, p < .01, ηp2 = .03). Homonegativity- Men Comparison mean 4.64 Workshop mean …	Y	Y-Cronbach's alpha given	Hudson & Ricketts, Index of Homophobia, 1980	.	.
Kissinger	Impact of Family Environment on Future Mental Health Professionals’ Attitudes Toward Lesbians and Gay Men	2009		U.S.	Surveys distributes to graduate students from two universities	English	Quantitative	Cross-sectional	N		Other pop only (no MSM or SW)	Students	N/A	Graduate students enrolled in counselor education, social work, and rehabilitation counseling programs	N=143, 85.9% female, 14.1% male. Ethnicity of the participants was comprised of 85.1% Caucasian, 9.2% African American, and 2.1% Asian. 3.5% provided multiple responses to question of ethnicity. Median age 28.21, SD = 9.97	No	MSM only	N-N/A	.	.	.	.	.	.	Y	not specified	N/A	Sexual partner type(s) not specified	N/A	Not specified	Y	N/A	N/A	N/A	N/A	Individual	multi	N/A	Y	anti-	N/A	N/A	ATLG - attitudes toward lesbians and gay men, 20 items. 9 point Likert. Internal consis- tency reliabilities in this study were .89 for attitudes toward lesbians and .92 for attitudes toward gay men. Herek (1994) also noted that convergent validity was established based on significant positive correlations with con- ceptually similar scales, while discriminant validity was established based on si…	Attitude toward gay men: Mean=3.63, SD=2.03. Three dimensions of family functioning appear to predict attitudes toward lesbians and gay men. Families that allow greater amounts of openly expressed anger and conflict, emphasize political, intel- lectual, and cultural activities, and accentuate ethical and religious issues and values all significantly correlate with adults who hold particularly str…	Y	Y	Herek, Attitudes toward lesbians and gay men, 1994	.	.
Breen	Implicit and Explicit Attitudes Toward Gay Males and Lesbians Among Heterosexual Males and Females	2013		U.S.		English	Quantitative	Cross-sectional			Other pop only (no MSM or SW)	Students			Study 1: N=84 students (n=69 female) at Temple University; Study 2: N=60 students at Temple (44 female)		MSM only		.							not specified						N/A	N/A	N/A				N/A	Y					Y	Y	Y-Cronbach's alpha given	Karpinski & Steinman, Attitudes towards Gays and Lesbians using a single category implicit attitude measure (SC-IAT), 2006	.	.
Steffens	Implicit and Explicit Attitudes Towards Lesbians and Gay Men	2005		Germany		English	Quantitative	Cross-sectional			Other pop only (no MSM or SW)	Students			n=208 students at a German university		MSM only		.							not specified						N/A	N/A	N/A				N/A	Y						N	N	Herek, ATLG, 1984:	.	.
Jellison	Implicit and Explicit Measures of Sexual Orientation Attitudes: In Group Preferences and Related Behaviors and Beliefs among Gay and Straight Men	2004		U.S.	University + community (flyers, announcement recruitment) + gay community in large urban area	English	Quantitative	Cross-sectional	N	N	MSM+other pop	Students	N/A	N/A	n=79 male participants (36 straight participants from undergraduate psychology classes at a large Midwestern university for course credit, 43 gay participants receiving $10 and recruited through flyers and announcements, 20 from large Midwestern university, 23 from gay community in a large urban area in southwestern US).	Yes	MSM only	N-N/A	.	.	.	.	.	.	Y	not specified	.	Sexual partner type(s) not specified	"gay men"	N/A	N/A	experienced/enacted	internalized	perceived/anticipated	N/A	Group	manifestation or outcome	N/A	Y	attitude/perception/stereotype	N/A	.	1. Nungesser Homosexual Attitudes Inventory–general subscale (NHAI-general) (Nungesser, 1983): alpha=0.81. 10 items measuring attitude toward homosexuality in general (e.g., homosexual lifestyles are not as fulfilling as heterosexual lifestyles). Respondents rated each attitude item on a scale ranging from 1 (strongly disagree) to 5 (strongly agree). larger scores reflected more positive attitude…	"Study found relations between implicit and explicit measures of sexual orientation attitudes, large dif- ferences between gay and straight men on both implicit and explicit measures, and that these measures predicted sexual- orientation-related behaviors among gay men. Also, only straight men exhibited a negative relation between their attitudes toward homosexuality and heterosexuality."	N	Y	Nungesser, Nungesser Homosexual Attitudes Inventory–general subscale (NHAI-general), 1983:	McConnell & Leibold, IAT, 2001	Nungesser, Environmental Factors Questionnaire (EFQ), 1983:
Halkitis	Individual, Psychosocial, and Social Correlates of unprotected anal intercourse in a new generation of young men who have sex with men in New York City.	2013		U.S.		English	Quantitative	Cohort (incl. prospective			MSM only	Stigmatized key pop(s) only			N=592 men		MSM only		.							not specified						internalized	perceived/anticipated	experienced/enacted				HIV/AIDS	N						Y	Y-Cronbach's alpha given	Berger et al., HIV Stigma Scale, 2001 (gay-related stigma subscale of HIV Stigma Scale)	.	.
Smith	Individuals’ Beliefs about the Etiology of Same-Sex Sexual Orientation	2011		U.S.		English	Quantitative	Cross-sectional			MSM+other pop	Stigmatized key pop(s) only			N=180 general psychology students		MSM only	N-N/A	.						Y	not specified						N/A	N/A	N/A				other	N						?	Y-Cronbach's alpha given	Herek, attitudes toward gay men and lesbians scale, 1984	Larson et al., Heterosexual attitudes toward homosexuality scale, 1980	.
Detenber	Influence of value predispositions, interpersonal contact, and mediated exposure on public attitudes toward homosexuals in Singapore	2013		Singapore		English	Quantitative	Cross-sectional			Not specified	Community members/leaders			N=924 Singapore citizens and permanent residents, aged 18 and older		MSM only		.							not specified						N/A	N/A	N/A				N/A	Y					N	N	Y-Cronbach's alpha given	Herek, Attitude toward lesbians and gay men scale, (1994)	Hong Kong Home Affairs Bureau, acceptance of homosexuals, 2006	.
L’Archeveˆque	Inte´gration des identite´s homosexuelle et paternelle chez les pe`res gais	2013		Canada		French	Quantitative	Cross-sectional			MSM only	Stigmatized key pop(s) only			N=77 fathers described as gay		MSM only		.							non-transgender MSM only						internalized	N/A	N/A				N/A	N						Y	Y-Cronbach's alpha given	Herek, Internalized Homphobia Scale, 2000	.	.
O'Bryan	Intergenerational transmission of prejudice, sex role stereotyping, and intolerance	2004		U.S.	Community	English	Quantitative	Cross-sectional	N	N	Other pop only (no MSM or SW)	Students	N/A	N/A	n=111 9th and 11th grade and both their biological parents	No	MSM only	N-N/A	.	.	.	.	.	.	Y	not specified	.	Sexual partner type(s) not specified	"gay men and lesbians" "homosexuals"	N/A	N/A	N/A	N/A	N/A	N/A	Group	manifestation or outcome	N/A	Unclear	prejudice/homoprejudice	attitude/perception/stereotype	rejection	1. Attitudes Toward Gay Men and Lesbians Questionnaire (Hoover & Fishbein, 1999): six items used. Items modified to apply to both gays and lesbians. 2. Global measure of homosexual prejudice (Kite & Deaux, 1986): four items used. Confirmatory factor analysis performed and two items dropped. Remaining 8 items were used to form the homosexual prejudice scale (Cronbach's alpha = 0.86). Measures exte…	Homosexual prejudice (M (SD)): 1. Adolescent: 3.00 (1.02); 2. Mother: 2.51 (0.77); 3. Father: 2.88 (0.67)	N	Y	Hoover & Fishbein, Attitudes Towards Gay Men and Lesbians Questionnaire, 1999:	Kite & Deaux, 1986: (global measure of homosexual prejudice; name not specified) (article name: Attitudes Towards Homosexuality: Assessment and Change)	.
Collier	Intergroup contact, attitudes toward homosexuality, and the role of acceptance of gender non-conformity in young adolescents	2012		Netherlands	High school students	English	Quantitative	Cross-sectional	N		Other pop only (no MSM or SW)	Students			456 self-identified heterosexual students	No	MSM only	N-N/A	.	.	.	.	.	.	Y	not specified	.	Sexual partner type(s) not specified		N	Y	N/A				Community	driver or facilitator		Y	attitude/perception/stereotype	prejudice/homoprejudice		Attitudes toward lesbian women and gay men—We assessed male adolescents' attitudes toward gay men and female adolescents' attitudes toward lesbian women with scales adapted from Herek (1988). We used the short version of these two scales, which have been used previously in the Netherlands (Van de Meerendonk, Eisinga, & Felling, 2003). Each scale consists of five items and uses a five-point Likert…	Preliminary analyses showed that contact with lesbian/gay persons outside of school was positively associated with attitudes toward lesbians and gay men. Multilevel analyses showed that acceptance of gender non-conformity mediated rather than moderated the relationship between intergroup contact and sexual prejudice in males. The effect of intergroup contact on females' attitudes toward lesbian w…	?	Y-Cronbach's alpha given	Herek, Attitudes Towards Lesbians and Gay Men Scale (ATLG-Short Form), 1988	.	.
Ciliberto	Interiorized Homophobia, Identity Dynamics and Gender Typization. Hypothesizing a Third Gender Role in Italian LGB Individuals	2009		Italy	Online	English	Quantitative	Cross-sectional	N	N	MSM+other pop	Stigmatized key pop(s) only	N/A	lesbians, bisexuals	n=708. sexual orientation:	Yes	MSM only	N-N/A	.	.	.	.	.	.	Y	not specified	N/A	Sexual partner type(s) not specified	104 subjects (43.6%) were exclusively homosexual, 80 (33.5%) almost exclusively homosexual, 20 (8.5%) more or less homosexual, 34 (14.4%) more or less bisexual. Same-gender couple relationships were reported in 117 subjects (49.2%), 34 (14.4%) were in a couple and lived with their sex partner, 70 (29.2%) did not live with their partner although they were in a same-gender couple, and 17 (7.2%) had…	Y	Not specified	internalized	N/A	N/A	N/A	Individual	manifestation or outcome	N/A	Unclear	homophobia	N/A	N/A	Nungesser Homosexuality Attitudes Inventory. 3rd part of questionnaire administered in the study. 14 items: 5 = personal homophobia; 6 = disclosure-related homophobia; 3 = global homophobia. Translated to Italian. Asked on a 5-point Likert scale (1 = not at all, 5 = very true).	M = 2.83; SD = .78; a = .66. Synthetic scores were extrapolated for each of the three subscales from weighted mean of items: personal homophobia (M=1.78; SD = .76; a = .73), disclosure-related homophobia (M = 2.54; SD = .76; a = .85), global homophobia (M = 4.18; SD = .82; a = .40). Low Cronbach's alpha in global homophobia scale; high in other two subscales; consistent with homonegativity tendin…	N	Y	Nungesser, Nungesser Homosexuality Attitudes Inventory, 1983	.	.
Ross	Internalised homonegativity predicts HIV-associated risk behavior in European men who have sex with men in a 38-country cross sectional study: some public health implications of homophobia	2013		Europe		English	Quantitative	Cross-sectional			MSM only	Community members/leaders			N=181495		MSM only		.							not specified						internalized	N/A					N/A	Y						Y	Y-Cronbach's alpha given	Smolenski et al., Reactions to Homosexuality Scale-Revised, 2011	.	.
Ross	Internalised homonegativity/homophobia is associated with behaviours among Ugandan gay and bisexual men	2013		Uganda		English	Quantitative	Cross-sectional			MSM+other pop	Community members/leaders			N=216 homosexual men		MSM only		.							not specified						internalized	N/A					N/A	Y						Y	?	Smolenski et al., Reactions to Homosexuality Scale-Revised, 2010	.	.
Johnson	Internalized Heterosexism among HIV-Positive Gay-Identified Men: Implications for HIV Prevention and Care	2008		U.S.	The data reported in this paper are from the baseline interview that served as screening determination for Healthy Living Project of biological males who reported an exclusively homosexual orientation. All data used in these analyses were collected prior to exposure to intervention procedures.	English	Quantitative	Cross-sectional	N		MSM only	Stigmatized key pop(s) only	N/A	N/A	N=465 men with documented HIV infection who identified as exclusively gay/homosexual. The majority of participants were Caucasian (62%), but a substantial minority were African American (17%) or Hispanic/Latino (10%). The mean age was 41.5 (SD = 8.3) years	Yes	MSM only	N-N/A	.	.	.	.	.	.	Y	not specified	N/A	Sex exclusively with men	N/A	Y	Not specified	internalized	N/A	N/A	N/A	Individual	multi	HIV/AIDS	Y	heterosexist	homophobia	anti-homosexual	IH - assessed via four items modified from prior studies of IH (Nungesser, 1983; Shidlo, 1994). 6 point Likert. Higher scores indicating higher internalized heterosexism (current sample alpha = .77).	In the present study, it was observed that individuals who had at least some college reported significantly lower levels of IH when compared to those who never attended. Although the present findings did not reveal differences in IH by race and ethnicity, such differences have been observed in other samples and this provides a rationale for examining group differences in the rates and relationshi…	?	Y-Cronbach's alpha given	Nungesser, Nungesser Homosexuality Attitudes Inventory (NHAI), 1983	Shidlo, Revised Nungesser Homosexuality Attitudes Inventory (NHAI-R), 1994	.
Szymanski	Internalized Heterosexism as a Mediator in the Relationship Between Gender Role Conflict, Heterosexist Discrimination, and Depression Among Sexual Minority Men	2013		U.S.		English	Quantitative	Cross-sectional			MSM only	Stigmatized key pop(s) only			N=203 MSM recruited through an online survey		MSM only		.							not specified						experienced/enacted	internalized	N/A				N/A	N					partly	partly	Y-Cronbach's alpha given	Herek, Cogan, & Gillis, Internalized Homophobia Scale, 200	Nungesser; Shidlo, Internalized Heterosexism, 1983; 1994	.
Amadio	Internalized heterosexism, alcohol use, and alcohol-related problems among lesbians and gay men	2006		U.S.	Online	English	Quantitative	Cross-sectional	N	N	MSM+other pop	Stigmatized key pop(s) only	N/A	N/A	n=335 lesbians and gay men recruited through lesbian and gay events, listserves, friendship networks. 184 males, 151 females. Bisexuals excluded. 99% identified as gay/lesbian/homosexual and 1% identified as unsure. Caucasians comprised 79% of the sample, African Americans 9%, Hispanic Americans 2%, Asian Americans 2%, Native Americans 2%, bi-racial 2%, and other 3%. Age range 18–79, with a mean …	Yes	MSM only	N-N/A	.	.	.	.	.	.	Y	not specified	N/A	Sex exclusively with men	"gay men"; bisexuals excluded.	Y	Not specified	internalized	N/A	N/A	N/A	Individual	manifestation or outcome	N/A	Unclear	homonegativity	homophobia	.	1. Internalized Homonegativity Inventory (IHNI): no details provided; used to measure internalized homophobia in men. Noted to have no validation in the Discussion. IHNI- Internalized heterosexism in men. Alpha = 0.90 LHIS- Internalized heterosexism in females. 52 items. Alpha - 0.92	1. IHNI results: n=183. Mean=1.72. SD=0.68. Variance=0.46. Median=1.52. Skewness: 1.82. Kurtosis: 4.97. Minimum=1.00. Maximum=5.35. Alpha=0.90.	partly	Y-Cronbach's alpha given	Mayfield, IHNI, 2001	.	.
Costa	Internalized homonegativity, disclosure, and acceptance of sexual orientation in a sample of protuguese gay and bisexual men and lesbian and bisexual women	2013		Portugal		English	Quantitative	Cross-sectional			MSM+other pop	Stigmatized key pop(s) only			N=580 (339 Gay, 145 Lesbians, 30 Bisexual men, 66 Bisexual women		MSM only		.							not specified						internalized	perceived/anticipated	N/A				N/A	Y						Y	Y-Cronbach's alpha given	Ross & Rosser, Internalized Homophobia Scale, 1996	Costa et al., Index of Disclosure of Sexual Orientation, 2013 (current study)	.
Sherry	Internalized homophobia and adult attachment: Implications for clinical practice	2007		U.S.	Online	English	Quantitative	Cross-sectional	N	N	MSM+other pop	Stigmatized key pop(s) only	N/A	N/A	n=286 men and women who responded to postings on LGB electronic lists and Web sites requesting participation in an online study investigating LGB concernsN=286. Mean age of 31.5 years. The sample was 41.3% male and 58.7% female in which 41.15% identi- fied as lesbian,38.63%gay,18.77%bisexual, and 1.45% identified as questioning. The major- ity of the sample identified as European Ameri- can(83.7%…	Yes	MSM only	N-N/A	.	.	.	.	.	.	Y	not specified	N/A	Sex with men and women	"LGB". 41.3% male and 58.7% female in which 41.15% identified as lesbian, 38.63% gay, 18.77% bisexual, and 1.45% identified as questioning.	Y	N	internalized	N/A	N/A	N/A	Individual	manifestation or outcome	N/A	Y	homophobia	N/A	.	1. Internalized Homophobia Scale (IHS): 26 items; 7-point Likert scale; assesses IH (reaction to stigmata associated with identifying as LGB); 4 subscales; overall mean score used; higher score=greater IH; internal consistency coefficient estimate (current sample): 0.74 2. Harder Personal Feelings Questionnaire (PFQ2): 22 item instrument; 5-point Likert scale; assesses proneness to shame and guil…	1. Internalized homophobia (coef., r_s, r_s^2 (%)): 0.314, 0.649, 42.12; 2. a) Shame (coef, r_s, r_s^2 (%)): 0.679, 0.951, 90.44; b) guilt: 0.193, 0.780, 60.84. Results indicate that secure attachment is negatively related to shame, guilt, and internalized homophobia and preoccupied and fearful attachments are positively related to these constructs.IH - mean=74.20, SD=16.13, range 34-121.	N	Y	Ross & Rosser, IHS: 1996	Harder & Zalma, PFQ2, 1990	.
Pyun	Internalized Homophobia and Reduced HIV Testing Among Men Who Have Sex With Men in China	2014		China		English	Quantitative	Cross-sectional			MSM only	Stigmatized key pop(s) only			N=318 Chinese MSM completing an online survey		MSM only		.							not specified						perceived/anticipated	internalized	N/A				N/A	N					N	N	Y-Cronbach's alpha given	GMHR, Sexual Stigma Scale, 2010	GMHR, Internalized Homophobia Scale, 2010	.
Frost	Internalized Homophobia and Relationship Quality among Lesbians, Gay Men, and Bisexuals	2009		U.S.	Community	English	Mixed Methods	Cross-sectional	N	N	MSM+other pop	Stigmatized key pop(s) only	N/A	lesbian, bisexuals	n=396 18–59 years old, New York City residents for two years or more who could communicate in English and self-identified as: a) lesbian, gay, or bisexual; b) male or female; and c) white, black or Latino (participants may have used other identity terms in referring to these social groups).	Yes	MSM only	N-N/A	.	.	.	.	.	.	Y	not specified	N/A	Sexual partner type(s) not specified	self-identified as gay/bisexual; New York City residents for 2+ years; recruited from business establishments (e.g., bookstores, cafes), social groups, and outdoor areas (e.g., parks), as well as snowball referrals	Y	Not specified	internalized	N/A	N/A	N/A	Individual	manifestation or outcome	N/A	Unclear	homophobia	alienation/isolation	unease, avoidance	Internalized homophobia (IHP) scale. 8 items. "wished you weren't gay" "felt alienated from yourself because of being gay" "felt that being gay is a personal shortcoming", etc. Frequency of such thoughts/feelings rated on 4-point scale (1="often", 4="never"). Higher score = more internalized homophobia. From previous studies: internal consistency reliability 0.79 to 0.83. Convergent validity esta…	Structural equation models showed that internalized homophobia was associated with greater relationship problems both generally and among coupled participants independent of outness and community connectedness. For all participants: - Significant uncontrolled direct effect of internalized homophobia on relationship problems, β = .33, SE = .08, p < .01. Remained substantial and statistically signi…	Y	Y	Martin & Dean, The Internalized Homophobia Scale (IHP), 1992	Meyer, Rossano, Ellis & Bradford, Mesure of outness, 2002	Mills et al, Community cohesion scale, 2001
Amadio	Internalized Homophobia and Substance Use Among Lesbian, Gay, and Bisexual Persons	2004		U.S	Booth during gay pride festival	English	Quantitative	Cross-sectional	N	N	MSM+other pop	Stigmatized key pop(s) only	N/A	N/A	n=207 lesbian, gay and bisexual men	Yes	MSM only	N-N/A	.	.	.	.	.	.	Y	not specified	N/A	Sexual partner type(s) not specified	Of the 207 participants (102 women and 105 men), 81% identified as homosexual, 16% as bisexual, and 3% as unsure. On aver- age, lesbian and gay-identified respondents indicated higher attraction to people of the same sex, rather than the opposite sex. This was also true of bisexuals, on average. However, bisexuals indicated higher at- traction to people of the opposite sex than did lesbian and ga…	Y	Not specified	internalized	N/A	N/A	N/A	Individual	manifestation or outcome	injection drug use	Unclear	homophobia	homonegativity		1. Shidlo’s (1994) Revised Nungesser Homosexuality Attitudes Inventory (NHAI-R): used for men; 5-point Likert scale ("strongly disagree" to "strongly agree") for each item; 36 items; three subscales and a total score; measures negative attitudes about one’s own homosexuality (personal homonegativity), homosexuality in general and toward other gay individuals (global homonegativity), and reaction …	"The mean for males on the NHAI-R was 1.97, with a standard deviation of .55. The range was 1.06-3.56. Internal consistency reliability obtained was .90." Alcohol Use: "For males, internalized homophobia was not significantly related to lifetime, monthly, or daily alcohol use." Marijuana Use: "For males, internalized homophobia was unrelated to lifetime or monthly use of marijuana." Cigarette Use…	Y	Y	Shidlo, Revised Nungesser Homosexuality Attitudes Inventory (NHAI-R), 1994:	.	.
Carvalho	Internalized Sexual Minority Stressors and Same-Sex Intimate Partner Violence	2011		U.S.		English	Quantitative	Cross-sectional			MSM+other pop	Stigmatized key pop(s) only			581 gay men and lesbians		MSM only		.							not specified						internalized	perceived/anticipated	N/A				N/A	Y						Y	Y-Cronbach's alpha given	Mohr & Fassinger, Outness Inventory (OI), 2000	Herek et al, Internalized Homophobia Scale (IHP),. (1998)	Pinel, Stigma-Consciousness Questionnaire (SCQ) (1999)
Herek	Internalized Stigma Among Sexual Minority Adults: Insights From a Social Psychological Perspective	2009		U.S.	Participants recruited through multiple venues to complete an extensive self-administered question- naire battery.	English	Quantitative	Cohort (incl. prospective	N		MSM+other pop	Community members/leaders	N/A	lesbians, bisexuals	N=2259. 1170 women, 1089 men.	Yes	MSM only	N-N/A	.	.	.	.	.	.	Y	not specified	N/A	Sex exclusively with men	N/A	Y	Not specified	internalized	experienced/enacted	experienced/enacted	N/A	Individual	multi	N/A	Y	stigma	homophobia	Prejudice, heterosexism	IHP-R - social distance scales used by social psychologists to measure majority group members’ willingness to associate with minority group members. 5 items, 5 point response scale. Although the original IHP scale has been found to have accept- able internal consistency and construct validity (Herek et al., 1998; Herek & Glunt, 1995), it was originally developed for administra- tion to gay men. T…	Self-stigma Gay men- mean=1.54, SD 0.77 Lesbians- mean=1.25, SD 0.49 Bisexual men- mean=2.17, SD 0.99 Bisexual women- mean=1.53, SD 0.77 Entire sample- mean=1.4,6 SD 0.73	Y	Y-Cronbach's alpha given	Herek, Cogan, Gillis, & Glunt, Internalized Homophobia Scale-Revised, 1998	Meyer, Internalized Homophobia Scale (Modified from Martin & Dean), 1995	.
House	Interpersonal Trauma and Discriminatory Events as Predictors of Suicidal and Nonsuicidal Self-Injury in Gay, Lesbian, Bisexual, and Transgender Persons	2011		U.S.		English	Quantitative	Cross-sectional			MSM+other pop	Stigmatized key pop(s) only			N=1,126, self-identified gay, lesbian, bisexual, and/or transgender people		MSM only	N-N/A	.						Y	both						experienced/enacted	N/A	N/A				N/A	Y						?	Y-Cronbach's alpha given	House, Schedule of Sexually Discriminatory Events, 2011 (current article), adapted from Landrine & Klonoff, Schedule of Racist Events , 1996	.	.
Case	Intervention Effectiveness in Reducing Prejudice Against Transsexuals	2013		U.S.		English	Quantitative	Quasi-experimental			MSM+other pop	Students			N=132 students at a state university in Texas (114 females, 18 males)		MSM only		.							transgender only						internalized	perceived/anticipated	N/A				N/A	Y					N	N	Y-Cronbach's alpha given	Case et al., Transsexual Prejudice Scale, 2013	Hill & Willoughby, Genderism and Transphobia Scale, 2005	.
Hussey	Interventions to Reduce Sexual Minority Stigma in Sororities	2010		U.S.	Sororities at universities	English	Quantitative	Cohort (incl. prospective	Y - Video: Assault on Gay America followed by discussion OR panel discussion		Other pop only (no MSM or SW)	Students	Youth	.	166 female members, data analyzed from only 82. 36 from one sorority, 46 from another.	No	MSM only	N-N/A	.	.	.	.	.	.	Y	not specified	trans type not specified	Sexual partner type(s) not specified	Questions about homosexuals in general, type & exclusivity not specified	Not specified	Y	N/A	N/A	N/A	.	Group	multi	N/A	Y	homophobia	attitude/perception/stereotype	anti-	ARHS - 15 items - 5 for homophobic guilt, 3 for homophobic anger, 7 - delight towards gays and lesbians. "Cronbach’s alphas for homo- phobic guilt, anger, and delight were .90, .93, and .94; respectively. In the current sample they were .86, .75, and .93 at pretest; and .81, .68, and .96 at posttest." HBSS - 10 items - 4 point scale (1-4), higher score is more negative behaviour. "Van de Ven and …	"significant increase in affective delight toward gay men and lesbians, willingness to interact with sexual minorities, and reduction in affective anger toward les- bians. Neither house showed a significant change in regard to affective anger toward gay men. Only House B showed a significant reduction in affective guilt toward gay men and lesbians and approached significance in a reduction of neg…	?	Y-Cronbach's alpha given	Van de Ven, Affective Reactions to Homosexuality Scale (ARHS), 1996	Van de Ven, Homophobic Behavior of Students Scale (HBSS), 1996	Herek, Attitudes Toward Lesbians and Gays (ATLG), 1988
Finneran	Intimate Partner Violence and Social Pressure among Gay Men in Six Countries	2012		U.S.	Internet-based via facebook	English	Quantitative	Cross-sectional	N		MSM only	Stigmatized key pop(s) only			2368 self-identified "gay/homosexual" men	Yes	MSM only	N-N/A	.	.	.	.	.	.	Y	not specified	.	Sexual partner type(s) not specified	.	Y	N	internalized	experienced/enacted			Not Specified	manifestation or outcome		N	homophobia	discrimination	Heteronormativity	IH: 20-item subset of the Gay Identity Scale (Williamson LM, Dodds JP, Mercey DE, et al., 2008), a validated scale that measures an individual’s acceptance of his homosexual thoughts, feelings, and behaviors Discrimination: Creating an index scale of responses to 11 types of homophobic decimation that have been previously shown to correlate to adverse mental health outcomes. (Diaz RM, Ayala G, Be…	Experiences of homophobic discrimination, internalized homophobia, and heteronormativity were found to increase odds of reporting IPV in all countries.	Y	?	Williamson LM, Dodds JP, Mercey DE, et al., 2008	Diaz et. Al, Experiences of Homophobia, 2001	.
Finneran	Intimate Partner Violence, Minority Stress, and Sexual Risk-Taking Among U.S. Men Who Have Sex With Men	2014		U.S.		English	Quantitative	Cross-sectional			MSM only	Stigmatized key pop(s) only			N=1,575 internet-recruited U.S. MSM aged 18+		MSM only		.							not specified						internalized	experienced/enacted	N/A				race/ethnicity	N					partly	partly	N	Brady & Busse, Gay Identity Scale, 1994	Diaz et. Al, Experiences of Homophobic Discrimination, 2001	Diaz et al., Experiences of Racism, 2001
Moradi	Intrapersonal and Interpersonal Manifestations of Antilesbian and Gay Prejudice: An Application of Personal Construct Theory	2006		U.S.	Questionnaire administered in classroom settings to students.	English	Quantitative	Cross-sectional	N		Other pop only (no MSM or SW)	Students	N/A	Heterosexual students from undergraduate psychology courses	N=175. 75% women, 25% men. Age range 17-34 years, mean 20.31, SD 2.21. Approximately 69% of the sample identified as White–Caucasian, 16% identified as Hispanic– Latina/o, 5% identified as African American–Black, 4% identified as Asian American–Pacific Islander, 4% identified as multiracial or other, and less than 2% did not report their race–ethnicity.	No	MSM only	N-N/A	.	.	.	.	.	.	Y	not specified	N/A	Sexual partner type(s) not specified	Bisexual and homosexual participants excluded	N/A	Y	N/A	N/A	N/A	N/A	Institution	multi	N/A	Y	heterosexist	homophobia	antilesbian and gay prejudice	Lesbian/Gay Threat - 30 bipolar constructs. For each construct, respondents are asked to circle the pole with which they see themselves more closely associated. Participants complete this process three times, first for how they see themselves, next for how they would prefer to see themselves, and finally for how they would see themselves if they were LG. The 2-month test–retest reliability coeffi…	LG threat - mean 2.43, SD 3.38 ATLG - mean 2.08, SD 0.92	Y	Y-Cronbach's alpha given	Moradi et al., Lesbian/Gay Threat Scale , 2006 (current article)	Herek, Attitudes Towards Lesbian and Gay Men Scale, 1998	.
Morrision	Irish University Students’ Support for the Human Rights of Lesbian Women and Gay Men	2009		Ireland	Gay and lesbian versions of a questionnaire were allocated randomly to participants (i.e., students attending a second-year social psychology module)	English	Quantitative	Cross-sectional	N		Other pop only (no MSM or SW)	Students	N/A	Heterosexual undergraduate students	N=353. 80.2% female, 16.1% male, 3.7% unspecified.	No	MSM only	N-N/A	.	.	.	.	.	.	Y	not specified	N/A	Sexual partner type(s) not specified	N/A	N/A	Y	N/A	N/A	N/A	N/A	Institution	driver or facilitator	N/A	Y	homonegativity	homophobia	N/A	SLGHR - measure contains three dimensions: social and political rights (13 items), freedom of expression (10 items), and privacy of identity (2 items). 5 point scale. Scale score reliability coefficients for the SLGHR range from good (e.g., a = .88: Brown & Hegarty, 2005) to excellent (e.g., a = .94: Ellis, 2002). However, it should be noted that, thus far, reliability coefficients have not been …	Gay version: (Total scale scores can range from 25 to 125) SLGHR Total - Males Mean 98.72, SD 14.08 Females Mean 104.23, SD 10.53	Y	Y-Cronbach's alpha given	Ellis et al., Support for Lesbian and Gay Human Rights, 2002	.	.
Reilly	Is Internalized Homonegativity Related to Body Image?	2006		U.S.	Internet-based questionnaire. Participants learned of this study by word-of-mouth, flyers, postings in gay- oriented chat rooms or electronic bulletin boards or by conducting an Internet search.	English	Quantitative	Cross-sectional	N		MSM only	Community members/leaders	N/A	N/A	N=213 men. Participants were mostly White (n = 186; 87.3%), single (n = 99; 46.5%), resided in the United States (n = 202; 94.8%), and had some college experience (n = 179, or 84%). Age range 18-62, mean 34.3, SD 10.3	Yes	MSM only	N-N/A	.	.	.	.	.	.	Y	not specified	N/A	Sex exclusively with men	Heterosexual and bisexual responses were discarded	Y	N/A	internalized	N/A	N/A	N/A	Individual	manifestation or outcome	N/A	N	homonegativity	homophobia	N/A	Nungesser Homosexual Attitudes Inventory - three subscales: attitudes toward one’s own gay sexual orientation (10 items), attitudes toward others’ gay sexual orientation (12 items), and attitudes toward revealing one’s gay sexual orientation to others (12 items). 5 point Likert. The scales have shown satisfactory reliabilities (e.g., .94, .88, and .91, respectively).	Nungesser Homosexual Attitudes Inventory - attitudes toward one’s own gay sexual orientation: mean 4.08, SD 0.63. Attitudes toward others’ gay sexual orientation: mean 3.97, SD 0.47 Attitudes toward revealing one’s gay sexual orientation to others: mean 3.98, SD 0.70	?	Y-Cronbach's alpha given	Nungesser, Nungesser Homosexuality Attitudes Questionnaire, 1983	.	.
Dunjić-Kostić	Knowledge: A possible tool in shaping medical progressionals' attitudes towards homosexuality	2012		Serbia	School of medicine	English	Quantitative	Cross-sectional	N		Other pop only (no MSM or SW)	Health workers	Students	4/177 participants identified as "homosexual" or "bisexual"	177 participants: 79 physicians (37 "specialists" and 42 "trainees/residenst") and 98 students; completed hard copies of questionnaires	No	MSM only	N-N/A	.	.	.	.	.	.	Y	not specified	.	Sexual partner type(s) not specified		N/A	Y	N/A			Attitude felt by respondent toward key pop	Multi	driver or facilitator	N/A	Y	attitude/perception/stereotype	stigma		Attitudes towards Homosexuals Questionnaire: 20 items, compilation of three questionnaires, previously used in other studies (Smith & Mathews 2007, Morrison & Morrison 2002, Herek 1988): regarding homosexuals, their lifestyle, and their social position; 5-grade Likert type scale, with scores ranging from 1 (“I agree”) to 5 (“I disagree”).	Male and religious participants showed a lower level of knowledge and a greater tendency to stigmatize. Furthermore, the subjects who knew more about homosexuality tended to hold less stigmatizing attitudes. Age group, specialty (psychiatry, gynecology, internal medicine and surgery), and student’s/physician’s status were not predictive of stigmatization.	?	Y-Cronbach's alpha given	Smith & Mathews 2007,	Morrison & Morrison 2002,	Herek, Attitudes Towards Lesbians and Gay Men Scale (ATLG), 1988
Kwon	Lesbian, Gay, and Bisexual Speaker Panels Lead to Attitude Change Among Heterosexual College Students	2012		U.S.		English	Quantitative	Randomized-RCT			Other pop only (no MSM or SW)	Students			186 heterosexual university students		MSM only		.							not specified						N/A	N/A	N/A				N/A	Y						Y	Y-Cronbach's alpha given	Herek, Attitudes Toward Lesbians and Gay Men (ATLG), 1994	Morrison & Morrison, Modern Homonegativity Scale (MHS), 2002	Mohr & Rochlen, Attitudes Regarding Bisexuality Scale (ARBS), 1999
Russell	Lesbian, Gay, Bisexual, and Transgender Adolescent School Victimization: Implications for Young Adult Health and Adjustment	2011		U.S.		English	Quantitative	Cross-sectional			MSM+other pop	Stigmatized key pop(s) only			N=245, LGBT young adults, age 21 and 25 years, equally Latino and non-Latino White respondents		MSM only	N-N/A	.						Y	both						experienced/enacted	N/A	N/A					Y						?	Y-Cronbach's alpha given	Russel et al., Adolescent School Victimization Due to Actual or Perceived LGBT Status---adapted from California Healthy Kids Survey, 2010 (current article)	.	.
Vu	Levels and Correlates of Internalized Homophobia Among Men Who Have Sex with Men in Pretoria, South Africa	2012		South Africa		English	Quantitative	Cross-sectional			MSM only	Stigmatized key pop(s) only			324 MSM		MSM only		.							not specified						internalized	N/A	N/A				HIV/AIDS	Y						Y	Y-Cronbach's alpha given	DSM (3rd Ed.), Internalized Homophobia Scale, 1980	.	.
Birkett	LGB and Questioning Students in Schools: The Moderating Effects of Homophobic Bullying and School Climate on Negative Outcomes	2009		U.S.	School wide Dane County Youth Assessment of 7-12th grade students	English	Quantitative	Cross-sectional	N	N	MSM+other pop	Students	N/A	All students who agreed to participate	N=6,667 7th and 8th grade students: 5,549 heterosexual, 342 sexually questionaing, 776 LGB	Yes	MSM only	N-N/A	.	.	.	.	.	.	Y	not specified	N/A	Sexual partner type(s) not specified	N/A	Y	.	internalized	experienced/enacted	N/A		Individual	manifestation or outcome	N/A	Y	homophobia	discrimination		Victimization subscale: 18-item validated scale, Homophobic teasing: one item, ‘‘In the past 12 months, have you ever been teased, threatened or harassed about being gay, lesbian or bisexual?’’ Response options include (0) never, (1) rarely, (2) sometimes, (3) often, and (4) very often	Mean for LGB and questioning are significantly higher for homophobic teasing and mean for questioning is significantly higher for peer victimization	Y	Y-Cronbach's alpha given	Espelage & Holt, University of Illinois Aggression Scales, 2001	.	.
Hu	LGB Identity among young chinese: the influence of traditional culture	2013		China		English	Quantitative	Cross-sectional			MSM+other pop	Stigmatized key pop(s) only			N=149 LGB		MSM only		.							not specified						perceived/anticipated	internalized	N/A				race/ethnicity	N						Y	Y-Cronbach's alpha given	Mohr & Fassinger, LGBIS, 2000	.	.
Riggle	LGB Identity and Eudaimonic Well Being in Midlife	2009		U.S.	The MIDUS Main survey was conducted in 1995 with a national probability sample (using random digit dialing) of noninstitutionalized, English-speaking individuals age 25–74 residing in the contiguous 48 states	English	Quantitative	Cross-sectional	N		Other pop only (no MSM or SW)	Community members/leaders	N/A	Randomly chosen citizens. Some MSM population	N=3552. “Heterosexual” (N = 3455), “homosexual” (N = 50), or “bisexual” (N = 47).	No	MSM only	N-N/A	.	.	.	.	.	.	Y	not specified	N/A	Sex exclusively with men	Bisexuals were a separate category	Y	Not specified	N/A	N/A	N/A	N/A	Individual	multi	N/A	N	discrimination	stigma	N/A	Perceived daily discrimination - ask how often they experienced nine types of discriminatory treatment. 9 items, 4 point scale. The coefficient alpha for the scale was .90.	Sexual minority respondents also reported more perceived daily discrimination (M = 1.72, s.d. = .62) than heterosexual respondents (M = 1.49, s.d. = .57; t = 3.71, d.f. 3496, p < .05).	?	Y-Cronbach's alpha given	National Survey of Midlife Development in the United States (MIDUS), Perceived daily discrimination (single item), 1995	.	.
Moradi	LGB of Color and White Individuals' Perceptions of Heterosexist Stigma, Internalized Homophobia, and Outness: Comparisons of Levels and Links	2010		U.S.	Census data	English	Quantitative	Cross-sectional	N		MSM+other pop	Community members/leaders	N/A	Gay, lesbian and bisexual people	178 individuals (85 women, 93 men) who ranged in age from 18 to 73 years (M = 30.03, SD = 13.04, Mdn = 24.00). In terms of sexual orientation, 64% identified as exclusively lesbian or gay, 30% as mostly lesbian or gay, and 6% as bisexual	Yes	MSM only	N-N/A	.	.	.	.	.	.	Y	not specified	trans type not specified	Sexual partner type(s) not specified	Lesbians, gay people and bisexuals.	Y	Not specified	internalized	perceived/anticipated	N/A	.	Individual	multi	race/ethnicity	Y	heterosexist	homophobia	.	Perceived stigma scale - 7 items, 7 point likert scale. Higher score = greater perceived stigma. present sample, Cronbach’s alphas were .84 for par- ticipants of color and .86 for White participants IHP - 9 items, 5 point scale. Higher scores = higher internalized homophobia. Cronbach’s alphas with this sample were .87 for participants of color and .92 for White participants	no signifi- cant group differences in levels of perceived stigma, internalized homophobia. Perceived stigma White - 4.05 mean, 1.09 SD Colour - 4.20 mean, 1.09 SD F(1, 175) = 0.82, ηp2 = 0.01 Internalized homophobia White - 1.57 mean, 0.82 SD Colour - 1.84 mean, 0.84 SD F(1, 175) = 1.50 ηp2 = 0.01	?	Y-Cronbach's alpha given	Herek & Glunt, Perceptions of Local Stigma Scale, 1995	Herek et al,Internalized Homophobia Scale (IHP), 1997	.
Magnus	Linking and retaining HIV patients in care: The importance of provider attitudes and behaviors	2013		U.S.		English	Mixed Methods	Qualitative design			MSM+other pop	Stigmatized key pop(s) only			479 (M=53.4%, African American=79.3%, 29.4%=report break in HIV care>1 yr.		MSM only		.							not specified						perceived/anticipated	experienced/enacted	N/A				HIV/AIDS	Y						Y	Y	Sayles et al., Internalized Stigma Scale, 2008	Kinsler et al., Perception of stigmatization by healthcare providers, 2007	.
Hunt	Links Between Psychosocial Variables and Body Dissatisfaction in Homosexual Men: Differential Relations with the Drive for Muscularity and the Drive for Thinness	2012		Australia		English	Quantitative	Cross-sectional			MSM only	Stigmatized key pop(s) only			N= 64 self-identifying gay-identifying men aged 20-35		MSM only		.							not specified						internalized	perceived/anticipated	courtesy/secondary				N/A	N					partly	partly	Y-Cronbach's alpha given	Hunt, Gay Community Involvement Inventory 2012	Pachankis et al., gay-related Rejection Sensitivity scale, 2008	Pinel, Stigma Consciousness Questionnaire, 1999
Carter	Locus of Control, Minority Stress, and Psychological Distress Among Lesbian, Gay, and Bisexual Individuals	2014		U.S.		English	Quantitative	Cross-sectional			MSM+other pop	Stigmatized key pop(s) only			N=165 LGB individuals aged 18+ and completing an online study		MSM only		.							non-transgender MSM only						internalized	experienced/enacted	N/A				N/A	N					N	N	Y-Cronbach's alpha given	Mohr & Fassinger, Lesbian and Gay Identity Scale- Homonegativity subscale, 2000	Waldo, The Workplace Heterosexist Experiences Questionnaire (WHEQ), 1999	.
Kuyper	Loneliness Among Older Lesbian, Gay, and Bisexual Adults: The Role of Minority Stress	2010		Netherlands	Community	English	Quantitative	Cross-sectional	N		MSM+other pop	Community members/leaders	N/A	bisexuals and lesbians	The majority identified themselves as homosexual (78.1%). Because of the small sample size, bisexual participants were grouped together with the gay and lesbian participants. Due to missing data, 122 participants of the original sample of 161 older LGBs were included in the final analyses.	Yes	MSM only	N-N/A	.	.	.	.	.	.	Y	not specified	N/A	Sexual partner type(s) not specified	N/A	Y	N	experienced/enacted	perceived/anticipated	internalized	Openess about LGB Identity & concealment of LGB identity	Individual		N/A	N	prejudice/homoprejudice	homonegativity	N/A	Older LGB adults who had experienced negative reactions, as well as aging LGBs who expected those reactions, had the highest levels of lone- liness. Having an LGB social network buffered against the impact of minority stress. These minority stress processes added to the variance already explained by general factors that in- fluenced levels of loneliness (partner relationships, general so- cial ne…	?	?	Y-Cronbach's alpha given	Kuyper, Minority Stress Measures, 2010 (current article)	.	.
DeLonga	Loneliness, Internalized Homophobia, and Compulsive Internet Use: Factors Associated with Sexual Risk Behavior among a Sample of Adolescent Males Seeking Services at a Community LGBT Center	2011		U.S.		English	Quantitative	Other			MSM+other pop	Youth			N=49 males (homosexual/gay, bisexual, trans men)		MSM only	N-N/A	.						Y	both						internalized						N/A	N						?	Y-Cronbach's alpha given	Herek, Cogan, Gillis, & Glunt, 1998, Internalized Homophobia Scale-Revised	.	.
Bogart	Longitudinal Relationships Between Antiretroviral Treatment Adherence and Discrimination Due to HIV-Serostatus, Race, and Sexual Orientation Among African–American Men with HIV	2010		U.S.		English	Quantitative	Cohort (incl. prospective			MSM only	Stigmatized key pop(s) only			N=152 HIV-positive Black MSM		MSM only		.							not specified						perceived/anticipated	N/A	N/A				multi	N					Y	Y	Y	Bogart et al., Multiple Discrimination Scale (MDS), 2011	.	.
Estrada	Machismo and Mexican American Men: An Empirical Understanding Using a Gay Sample	2011		U.S.		English	Quantitative	?			MSM+other pop	Community members/leaders			N=152, 93% report MSM only		MSM only	N-N/A	.						Y	non-transgender MSM only						internalized						race/ethnicity	N						?	Y-Cronbach's alpha given	Mayfield, Internalized Homonegativity Inventory,2001	.	.
Green	Marriage and Family Therapists' Comfort Level Working With Gay and Lesbian Individuals, Couples, and Families	2009		U.S.	Online survey	English	Quantitative	Cross-sectional	N	N	Other pop only (no MSM or SW)	Health workers	N/A	N/A	n=208 Clinical Members of the American Association of Marriage and Family Therapy. Recruited from: private practice (58.2%); community agencies (13.9%); academic (13.0%); hospitals (2.4%); other (11.5%).	No	MSM only	N-N/A	.	.	.	.	.	.	Y	not specified	N/A	Sexual partner type(s) not specified	"gays and lesbians"	Not specified	Not specified	N/A	N/A	N/A	N/A	Group	driver or facilitator	N/A	Y	other	N/A	"comfort", "level of support"	Support for Lesbian and Gay Human Rights Scale (Summed Score on SLGHRS). 25-question scale. Measures participant's level of support for gays and lesbians. Overall reliability: 0.94. 6 questions on comfort level working with gay and lesbian indivs, couples and familes with children.	Mean scores for comfort level in working with gay and lesbian individuals, couples, and families ranged from 5.18 (gay families) to 5.46 (lesbian individuals). T-test analyses indicate that females in this sample were more politically liberal (t = 3.89, p < .001), more supportive of civil unions (t = 4.15, p < .001), more comfortable working with gay individuals (t = 2.76, p < .01), couples (t = …	N	Y	Ellis, Kitzinger, & Wilkinson, 2002. SLGHRS.	.	.
Sanchez	Masculine Gender Role Conflict and Negative Feelings about Being Gay	2010		U.S.	Online	English	Quantitative	Cross-sectional	N	N	MSM only	Stigmatized key pop(s) only	N/A		N=622 self-identified gay men over the age of 18 and who were citizens of and lived in the United States	Yes	MSM only	N-N/A	.	.	.	.	.	.	Y	not specified	N/A	Sexual partner type(s) not specified	Sixty-four percent reported being in a significant same-sex romantic relationship, with 66.4% of this subset cohabiting with their same-sex partner.	Y	Not specified	internalized	N/A	N/A	N/A	Individual	manifestation or outcome	N/A	Unclear	stigma	attitude/perception/stereotype	N/A	1. Negative Gay-Identity Index (NGI): 7-point scale (1 = disagree strongly; 7 = agree strongly) is used to respond to each item. a) 6-item Negative Gay-Identity subscale b) 5-item Need for Acceptance subscale c) 5-item Internalized Homonegativity subscale d) 5-item Difficult Process subscale.	Mean score calculated for NGI: 3.30 (SD 1.06). No specific sub-scale results reported. "three variables accounted for a significant amount of variance (or r-squared) in NGI scores: concerns with being affectionate with other men accounted for 34%, concerns with expressing emotions accounted for 20%, and the importance of appearing masculine in public accounted for 17%." Regression co-efficients (…	N	Y	Mohr J, Fassinger R. Lesbian and Gay Identity Scale, 2000	.	.
Keiller	Masculine Norms as Correlates of Heterosexual Men’s Attitudes Toward Gay Men and Lesbian Women	2010		U.S.	University	English	Quantitative	Cross-sectional	N		Other pop only (no MSM or SW)	Students	N/A	Heterosexual males	heterosexual male undergraduates (N =104) recruited from psychology classes at large midwest US university	No	MSM only	N-N/A	.	.	.	.	.	.	Y	not specified	N/A	Sexual partner type(s) not specified	N/A	N	Y	N/A	N/A	N/A	Attitude felt by respondents towards key pop	Community		N/A	Y	attitude/perception/stereotype	prejudice/homoprejudice	N/A	Overall conformity to traditional masculine norms was related more strongly to men’s ATG than ATL and accounted for variance in ATG beyond that related to religious ideology. Higher conformity to the masculine norms of Power Over Women and Disdain for Homosexuals was associated with unfavorable ATG, whereas conformity to the masculine norm of Playboy was associated with favorable ATL but was unre…	Y	Y	Y-Cronbach's alpha given	Herek, ATG scale, 1988, 1998	Mahalik et al., CMNI, 2003	.
Lingiardi	Measure of Internalized Sexual Stigma for Lesbians and Gay Men: A New Scale	2012		Italy		English	Quantitative	Cross-sectional			MSM+other pop	Stigmatized key pop(s) only			735 self-identified gay and lesbian participants		MSM only		.							not specified						internalized	N/A	N/A				N/A	Y						Y	Y-Cronbach's alpha given	Lingiardi, MEASURE FOR INTERNALIZED SEXUAL STIGMA FOR LESBIANS AND GAY MEN (MISS-LG) (2012)	Martin, & Dean, The IHP (1987)	.
Ross	Measurement of internalized homonegativity in gay and bisexual men in Uganda: Cross-cultural properties of the Internalized Homonegativity scale	2010		Uganda	Community - through respondent driven sampling	English	Quantitative	Cross-sectional	N		MSM only	Community members/leaders	N/A	Gay and bisexual men	216 total completed survey - 63.4% in 18-24 age, 31.5% in 25-34 age, 3.2% in 35-44, 1.9% in 45-54.	Yes	MSM only	N-N/A	.	.	.	.	.	.	Y	not specified	N/A	Sex with men and women	Gay men and bisexual men	N/A	Not specified	internalized	N/A	N/A	.	Individual	manifestation or outcome	N/A	Y	homonegativity	N/A	.	reactions to homosexuality scale (Rosser & Ross, 1996) - 26 items. six-point Likert-type response; 1= strongly disagree, 6=strongly agree.	No report on prevalence/level of internalized homonegativity in this population. Purpose of the study was to check whther this scale would be cross-culturally robust and eligible for use in populations outside of USA where it was developed - Overall - yes, cross-culturally robust.	?	?	Rosser & Ross, Reactions to homosexuality scale, 1996	.	.
Dinkel	Measures of Homophobia among Nursing Students and Faculty: A Midwestern Perspective	2007		U.S.	University	English	Quantitative	Cross-sectional	N	N	Other pop only (no MSM or SW)	Students	Teachers	N/A	n=241 nursing students in a BSN program + n=32 nursing faculty (Midwestern university) 19 level I, 42 level 2, 31 level 3, 34 level 4, 15 faculty - nursing. Total = 126 students, 15 faculty	No	MSM only	N-N/A	.	.	.	.	.	.	Y	not specified	N/A	Sexual partner type(s) not specified	N/A; no description. LGBT population in general	Not specified	Not specified	N/A	N/A	N/A	N/A	Group	manifestation or outcome	N/A	Y	attitude/perception/stereotype	homophobia	.	1. Index of Attitudes Towards Homosexuals (IAH): homophobic attitude measure; 25-item; Likert scale; scores from 0 to 100; 50+ = presence of increasingly homophobic attitude; Cronbach's alpha = 0.90, SEM 4.43 previously. 2. Homophobic Behaviour of Students Scale (HBSS): students' behavioural responses towards gays and lesbians; 10-item; Likert scale; 5 levels of ratings ("definitely false" to "de…	1. IAH: M = 34.90, SD = 18.85; significantly differed from the cutting score of 50 (Davis et al., 1998). A significant difference was obtained, t(140) = -9.51, p < .01. Our sample’s mean was significantly lower than the cutting score. A one-way, between-groups ANOVA resulted in no significant difference, F(4, 135), MSE = 346.60, p = .08. 2. The overall mean HBSS total score was 23.49 (SD = 20.89,…	partly	Y	Hudson & Ricketts, Index of Attitudes Toward Homosexuality (IAH), 1980	Van de Ven, Bornhodt and Bailey, HBSS, 1996.	.
Rye	Measuring homonegativity: a psychometric analysis	2010		Canada	University	English	Quantitative	Cross-sectional	N	N	MSM+other pop	Students	N/A	N/A	Participants were 4,497 (nfemale = 2,627, nmale = 1,311, ngender unreported = 559) students at one of two mid- to large-sized Canadian universities. Sample 1: n=243; sample 2: n=573; sample 3: n=66; sample 4: n=537; sample 5: n=2822; sample 6: n=256. MSM + lesbians + other homosexuals included here; not limited to MSM only.	No	MSM only	N-N/A	.	.	.	.	.	.	Y	non-transgender MSM only	N/A	Sex exclusively with men	N/A	N/A	N/A	experienced/enacted	N/A	N/A	N/A	Group	manifestation or outcome	N/A	Unclear	attitude/perception/stereotype	homophobia	homonegativity	1. Index of Homophobia: 20 items; measures affective reactions to homosexuality; reliability alpha = 0.90; correlation to political conservatism r=0.53. Unidimensional construct measured. Completed by samples 1,5,6. 5-point (sample 5) or 7-point (samples 1 and 6) Likert scale (strongly disagree to strongly agree). Individual item scores averaged to create composite score; higher = more negative a…	1. n=2822. M=2.40. SD=0.74. Measures of central tendency were very close (M = 2.40, Mdn = 2.40, mode = 2.45), suggesting a relatively normal distribution. Distribution was skewed (skewness = .28, SE = .05), mesokurtic (kurtosis .02, SE = .09), and differed significantly from normal, K(2,822) = .04, W(2,833) = .99, p < .001. 2. n=1418. M=3.13. SD=1.27. Measures of central tendency were quite diffe…	Y	Y	Hudson & Ricketts, Index of Homophobia, 1980	Herek’s, Attitudes Toward Lesbians and Gay Men, (1984, 1988)	Morrison and Morrison’s, Modern Homonegativity Scale, 2002
Winter	Measuring Hong Kong Undergradute Student's Attitudes Towards Transpeople	2008		China (Hong Kong)	Genderism and Transphobia Scale completed by a sample of Undergraduate students (completed a Chinese version of the instrument, which was later translated)	English	Quantitative	Cross-sectional	N		Other pop only (no MSM or SW)	Students	N/A	Undergraduate students	N=203. Aged 18-25. 92.2% heterosexual, 0.5% homosexual, 4.9% bisexual. 82 male, 121 female.	No	MSM only	N-N/A	.	.	.	.	.	.	Y	transgender only	trans type not specified	Sexual partner type(s) not specified	N/A	N/A	N/A	N/A	N/A	N/A	N/A	Institution	driver or facilitator	N/A	Y	attitude/perception/stereotype	prejudice/homoprejudice	Transphobia	GTS - undergraduate students in Hong Kong completed a Chinese version of the instrument. 33 items (1 was added to original 32 items), 7 point scale. Anti-sissy prejudice, alpha =0.807 Anti-trans violence, alpha=0.789 Trans unnaturalness, alpha=0.779 Background genderism, alpha=0.793	Mean score 107.89, SD 23.15	Y	Y-Cronbach's alpha given	Hill & Willoughby, Genderism and Transphobia Scale, 2005	.	.
Balsam	Measuring Multiple Minority Stress: The LGBT People of Color microaggression scale	2011		U.S.		English	Mixed Methods	Cross-sectional			MSM+other pop	Community members/leaders			N=297; 48% male, 50% women , 2% transgender M to F, 2% as transgender F to M, 3% as genderqueer, 4% other gender identity, 1% did not indicate their current gender; 26.0% gay, 31.0% lesbian, 22.0% bisexual, 10.4% queer, 1.9% two-spirit, 8.7% “other” sexual identity; 18% African American, 19% Latina/ Latino American, 18% Asian American, 1% Native Hawaiian/Pacific Islander. 3% American Indian/Alask…		MSM only	N-N/A	.						Y	both						experienced/enacted	perceived/anticipated					race/ethnicity	Y						Y	Y-Cronbach's alpha given	Balsam, Molina, Beadnell, Simoni, Walters, The LGBT People of Color Microaggressions Scale, 2011	.	.
Chonody	Measuring Sexual Prejudice Against Gay Men and Lesbian Women: Development of the Sexual Prejudice Scale (SPS)	2013		U.S.		English	Quantitative	Cross-sectional			MSM+other pop	Students			N=851 studetns from 4 different universities		MSM only		.							not specified						internalized	N/A	N/A				N/A	Y					Y	Y	Y-Cronbach's alpha given	Chonody, Sexual Prejudice Scale (SPS), 2013	Herek, ATLG-S, 1988	Esses et al, Evaluation Thermometer, 1993
Calzo	Media Exposure and Viewers' Attitudes Toward Homosexuality: Evidence for Mainstreaming or Resonance?	2009		U.S.	School	English	Quantitative	Cross-sectional	N	N	MSM+other pop	Students	N/A	N/A	n=1761 undergraduates (62.7% female, mean age = 19 years)	No	MSM only	N-N/A	.	.	.	.	.	.	Y	not specified	N/A	Sexual partner type(s) not specified	"homosexuality". Not limited to MSM.	N/A	N/A	experienced/enacted	N/A	N/A	N/A	Group	manifestation or outcome	N/A	N	attitude/perception/stereotype	N/A	N/A	1. Attitudes Toward Homosexuality: 6-point scale (strongly disagree to strongly agree). Six items. (1) ‘‘Homosexuality is a question of sexual orientation, not morality,’’ (2) ‘‘Same-sex marriages are morally offensive’’ (reverse-coded), (3) ‘‘Homosexuality is perverse and unnatural’’ (reverse-coded), (4) ‘‘Homosexual behavior is an acceptable form of sexual preference,’’ (5) ‘‘Homosexuality is n…	Higher levels of parental education were associated with more accepting attitudes toward homosexuality (r (1755) D .16, p < .001), and that greater religiosity (r (1758) D -.41, p < .001), Asian and Black ethnic background (r (1759) D -.12 and r (1759) D -.12, respectively, p < .001), year of data collection (r (1759) D -.05, p < .05), and gender (r (1759) D -.21, p < .001) were associated with l…	N	Y	Calzo, 2009, Attitudes Toward Homosexuality (this survey)	.	.
Matharu	Medical students’ attitudes toward gay men	2012		U.S.	Medical school	English	Quantitative	Cross-sectional	N		Other pop only (no MSM or SW)	Students		Students who identified as LGBT were excluded from analysis	371 medical students	No	MSM only	N-N/A	.	.	.	.	.	.	Y	not specified	.	Sexual partner type(s) not specified	.	N	Y	N/A			Attitude felt by respondent toward key pop	Community	driver or facilitator		Y	attitude/perception/stereotype			Mathuru (2012): developed 20 item scale from previously validated instruments to assess attitudes toward gay behavior, persons, and civil rights [Herek GM: Beyond “homophobia”: A social psychological perspective on attitudes towards lesbians and gay men. J Homosex 1984, 10:1–21.; Kite ME, Whitley BE: Sex differences in attitudes towards homosexual persons, behaviour, and civil rights: A meta-anal…	Few respondents expressed negative attitudes toward gay men or would deny them civil rights. More negative responses were seen with respect to aspects of intimate behavior and homosexuality as a natural form of sexual expression. Men and students younger than 25 years old were more likely to endorse negative attitudes toward behavior as well as more traditional views on male toughness.	Y	Y-Cronbach's alpha given	Mathuru (2012)	Herek, 1984	Kite, 1996
I. L. D.-L. Verduzco, Rolando	Medici√≥n de la homofobia en M√©xico: Desarrollo y validaci√≥n	2010		Mexico		Spanish	Quantitative	Cross-sectional			Other pop only (no MSM or SW)				252 participants living in Mexico City, 123 men and 128 women, between 14 and 77 years old		MSM only		.							not specified						N/A						N/A	Y						Y	Y-Cronbach's alpha given	New scale, adapted from ATG and ATL (Herek, 1998)	Herek, Attitudes Towards Lesbian and Gay Men Scale, 1988	.
van der Elst	Men who have sex with men sensitivity training reduces homoprejudice and increases knowledge among Kenyan healthcare providers in coastal Kenya	2013		Kenya		English	Quantitative	Quasi-experimental			Other pop only (no MSM or SW)	Health workers			N=74 HCWs involved in HIV prevention, treatement, and care in coastal Kenya (68% female)		MSM only		.							not specified						N/A	N/A	N/A				N/A	Y					partly	partly	N	Wright et al., 25-item Homophobia Scale (HS), 1999	.	.
Shilo	Mental Health of Lesbian, Gay, and Bisexual Youth and Young Adults: Differential Effects of Age, Gender, Religiosity, and Sexual Orientation	2012		Israel	Sampled from youth groups, online/community	English	Quantitative	Cross-sectional	N		MSM+other pop			Lebians	461 self-identified gay, lesbian, or bisexual youth (16-23)	Yes	MSM only	N-N/A	.	.	.	.	.	.	Y	not specified	.	Sexual partner type(s) not specified		Y	N	internalized	perceived/anticipated	experienced/enacted		Multi	multi		N	homophobia			*Internalized homophobia: Hebrew version (Elizur & Mintzer, 2003) of Bell and Weinberg’s (1978) questionnaire. The scale consists of 13 questions tapping respondents’ acceptance of their sexual orientation (e.g., “To what extent do you think same-gender orientation is as normal as heterosexuality?”).Participants were asked to indicate their agreement with the statements on a 5-point scale ranging…	Bisexuality was associated with lower levels of well-being, and, at a younger age, with higher levels of mental distress. In bisexuals, this relationship was fully mediated by family support and acceptance, internalized homophobia, and LGB social contact. Religiosity was associated with low levels of family and friends’ support and acceptance, and high levels of internalized homophobia.	?	Y-Cronbach's alpha given	Elizur & Mintzer, Hebrew version of Weinbergs 1978 Internalized homophobia questionnaire, 2003	Elizur & Mintzer, Hebrew version of Ross's 1985 Acceptance of sexual orientation by family & friends, 2003	.
King	Midlife and Older Gay Men Living with HIV/AIDS: The Influence of Resiliency and Psychosocial Stress Factors on Health Needs	2012		U.S.		English	Quantitative	Cross-sectional			MSM only	Stigmatized key pop(s) only			38 midlife and older gay men living with HIV/AIDS		MSM only		.							not specified						internalized	experienced/enacted	N/A				HIV/AIDS	Y						Y	Y-Cronbach's alpha given	Ross & Rosser, Reactions to Homosexuality Scale, 1996	Pinel, Stigma Consciousness Scale, 1999	Meyer, Schwartz, and Frost, Experiences of everyday discrimination, 2008
Burns	Minority Stress and Attributions for Discriminatory Events Predict Social Anxiety in Gay Men	2012		U.S.		English	Quantitative	Cross-sectional			MSM only	Stigmatized key pop(s) only			307 self-identifed gay men		MSM only		.							non-transgender MSM only						experienced/enacted	perceived/anticipated	internalized				N/A	N						?	Y-Cronbach's alpha given	Szymanski, Frequency of discrimination, 2006, 2009	Brady & Busse, Gay Identity Questionnaire (GIQ), 1994	Currie et al., Short Internalized Homonegativity Scale (SIHS; 2004
Kelleher	Minority stress and health: Implications for lesbian, gay, bisexual, transgender, and questioning (LGBTQ) young people	2009		Ireland	Participants were recruited via a recruitment advertisement placed on community resource websites and linked to an online survey	English	Quantitative	Cross-sectional	N		MSM+other pop	Youth	N/A	LGBTQ	N=301. Respondents had a mean age of 20.78 (SD 2.486) years, and identified their sexual identity as lesbian (15%), gay (55%), bisexual (19%), questioning (9%), heterosexual (1%) and ‘‘other’’ (1%), and their gender identity as female (25%), male (69%), transgender (3%), and questioning (3%).	Yes	MSM only	N-N/A	.	.	.	.	.	.	Y	both	trans type not specified	Sexual partner type(s) not specified	N/A	Y	Not specified	internalized	experienced/enacted	perceived/anticipated	N/A	Individual	manifestation or outcome	N/A	N	stigma	heterosexist	Prejudice, discrimination, attitude, rejection	(1)The Workplace Heterosexist Experiences Questionnaire, 22 items, 0-88 scale range (2)The Stigma Consciousness Questionnaire, 10 items, 0-60 scale range The questionnaire measured minority stressors: actual experiences of sexual/ transgender identity-related prejudice and discrimination (heterosexist experiences); expectations for rejection (stigma consciousness);	(1)The Workplace Heterosexist Experiences Questionnaire: mean 22.96, SD 16.58 (2)The Stigma Consciousness Questionnaire, 10 items, 0-60 scale range: mean 30.41, SD 9.91 Actual experiences of heterosexism were the strongest individual predictor of distress among the young people. Results indicate that the greater the young person’s expectation for rejection based on their sexual/gender identity, t…	?	?	Waldo, Workplace Heterosexist Experiences Questionnaire, 1999	Pinel, Stigma Consciousness Questionnaire, 1999	.
Szymanski	Minority Stress and Psychological Distress Among Asian American Sexual Minority Persons	2010		U.S.	Online	English	Quantitative	Cross-sectional	N	N	MSM+other pop	Stigmatized key pop(s) only	N/A	N/A	n=144 Asian American LGBTQ persons. 57% women, 39% men, 4% transgender. 67% lesbian/gay, 29% bisexual, 4% not sure.	Yes	MSM only	N-N/A	.	.	.	.	.	.	Y	both	trans type not specified	Sexual partner type(s) not specified	bisexuals not specified as male or female. Same with questioning and transgender individuals.	Not specified	Not specified	experienced/enacted	internalized	N/A	N/A	Individual	intersecting/layered	race/ethnicity	N	heterosexist	discrimination	harrassment, rejection	1. Heterosexist Harassment, Rejection, and Discrimination Scale (HHRDS). 14 items. 6-point Likert scale. From 1 (the event has never happened to you) to 6 (the event happened almost all the time [more than 70% of the time]). Mean scores used. Reported alpha for full scale: 0.91 (for gay and bisexual male sample). Validity supported by positive correlations to anxiety, interpersonal sensitivity, s…	- Experiences of heterosexist events (r = .19), heterosexism in communities of color (r = .37), race-related dating and relationship problems (r = .32), and internalized heterosexism (r = .34) were significantly positively correlated with psychological distress. - All effect sizes were medium except for experiences of heterosexist events (small E.S.). - Heterosexism in communities of color (b = .…	Y	Y	Szymanski, HHRDS, 2006	Balsam et al., Minority Stress Measure for LGBTQ People of Color Scale, 2008	Herek, Cogan, and Gillis, IHP-SF, 2000
Wong	Minority Stress Experiences and Psychological Well-Being: The Impact of Support from and Connection to Social Networks Within the Los Angeles House and Ball Communities	2014		USA		English	Quantitative	Cross-sectional			MSM only	Stigmatized key pop(s) only			N=263 MSM from the LA House and Ball communities		MSM only		.							non-transgender MSM only						experienced/enacted	internalized	N/A				N/A	N					Y	Y	Y-Cronbach's alpha given	Diaz et al., Experiences of Racism, 2001	Ross & Rosser, IHS, 1996	Diaz et. Al, Experiences of Homophobia, 2001
Lea	Minority Stress in Lesbian, Gay, and Bisexual Young Adults in Australia: Associations with Psychological Distress, Suicidality, and Substance Use	2014		Australia		English	Quantitative	Cross-sectional			MSM+other pop	Stigmatized key pop(s) only			N=572 same-sex attracted men and women aged 18-25 living in Sydney, Australia		MSM only		.							not specified						internalized	perceived/anticipated	experienced/enacted				N/A	N					N	N	Y-Cronbach's alpha given	.	.	.
Kamen	Minority Stress in Same-Sex Male Relationships: When Does It Impact Relationship Satisfaction?	2011		U.S.		English	Quantitative	Cross-sectional			MSM only	Stigmatized key pop(s) only			142 gay men in romantic relationships		MSM only		.							non-transgender MSM only						internalized	experienced/enacted	N/A				N/A	N						?	Y-Cronbach's alpha given	Szymanski, Frequency of discrimination: Participants’ encounters with discrimination were assessed using nine questions derived from studies of heterosexism (2006, 2009).	Currie, Cunningham, & Findlay, Short Internalized Homonegativity Scale (SIHS; , 2004).	.
McAdams-Mahmoud	Minority Stress in the Lives of Men Who Have Sex With Men in Cape Town, South Africa	2014		South Africa		English	Mixed Methods	Qualitative design			MSM only	Stigmatized key pop(s) only			N=22, men who have sex with men in Cape Town		MSM only	N-N/A	.						Y	not specified						internalized	perceived/anticipated					other	N						?	?	Wagner, Brondolo, & Rabkin, Internalized Homophobia Scale, 1996	Bresleau, Peterson, Kessler, & Schultz, Bresleau’s 7-item Short-Form Screening Tool for Post-Traumatic Stress Disorder, 1999	.
Hamilton	Minority Stress, Masculinity, and Social Norms Predicting Gay Men’s Health Risk Behaviors	2009		U.S.	Online survey	English	Quantitative	Cross-sectional	N	N	MSM only	Stigmatized key pop(s) only	N/A	N/A	n=315 gay men recruited from listserv communities	Yes	MSM only	N-N/A	.	.	.	.	.	.	Y	not specified	N/A	Sexual partner type(s) not specified	N/A	Not specified	Not specified	internalized	perceived/anticipated	experienced/enacted	N/A	Individual	manifestation or outcome	N/A	Y	homophobia	prejudice/homoprejudice	discrimination, antigay	1. Internalized Homophobia Scale (IHP): 9-item scale; degree of discomfort with their homosexuality. 4-point response scale (1=never, 4=often). Community sample, internal consistency: alpha=0.79. Validity: significantly negatively correlated with collective self-esteem, importance attached to community involvements, disclosure of sexual orientation to heterosexual friends, satisfaction with gay/b…	IHP mean: 13.27 (SD 5.54). Stigma mean: 36.88 (SD 11.22). Attack mean: 1.26 (SD 0.44). Results indicated that conformity to masculine norms (r = .17, p < .01l) and perceptions of social norms (r = .35, p < .01l) were significantly associated with health risk behavior. Results from the three interaction models indicated that the interactions between masculinity and perceptions of social norms as w…	Y	Y	Martin & Dean, IHP, 1987.	Martin & Dean, Stigma Scale; 1987.	Kimmel & Mahalik, Antigay physical attack; 2005
Berghe	Minority-Specific Determinants of Mental Well-Being Among Lesbian, Gay, and Bisexual Youth	2010		Belgium	Online recruitment from flanders Belgium	English	Quantitative	Cross-sectional	N		MSM+other pop	Stigmatized key pop(s) only	N/A	.	820 LGB individuals (504 males, 316 females) under 26 years old who participated in the survey	Yes	MSM only	N-N/A	.	.	.	.	.	.	Y	not specified	N/A	Sexual partner type(s) not specified	Participants range from exclusively homosexual to predominantly but not exclusively heterosexual	Y	Not specified	internalized	perceived/anticipated	experienced/enacted	N/A	Individual	manifestation or outcome	N/A	N	homonegativity	stigma		Stigma Consciousness Questionnaire (SCQ; Pinel, 1999) for gay men and lesbian women. Cron- bach’s alpha was .76 (range = 0–60; 10 items). To measure internalized homophobia, we used the Internalized Homonegativity Inventory (IHNI; Mayfield, 2001) for gay men. Cronbach’s alpha was .80 (range = 0–44) LGB-specific Unsupportive Social Interactions Inventory (USII; Ingram et al., 2001)- 12 items. Cron…	Stigma was not studied independently in this study, was studied as related to mental well-being Internalized homonegativity - mean 12.37 SD 7.61 Stigma consciousness - mean 26.61 SD 9.17 Unsupportive social interactions - mean 9.14, Sd 6.13	?	Y-Cronbach's alpha given	Pinel, Stigma Consciousness Questionnaire, 1999	Mayfield, Internalized Homonegativity Inventory, 2001	Ingram et al, USII 2001
Ayala	Modeling the Impact of Social Discrimination and Financial Hardship on the Sexual Risk of HIV Among Latino and Black Men Who Have Sex With Men	2012		U.S.	Community sample (NYC, LA, Philadelphia)	English	Quantitative	Cross-sectional	Y (HIV counseling)		MSM only	Stigmatized key pop(s) only			2235 men who had had sex with a man in the past 12 months (1081 Latino, 1154 Black)	Yes	MSM only	N-N/A	.	.	.	.	.	.	Y	non-transgender MSM only	.	Sexual partner type(s) not specified	Had sex with a man in the past 12 months	N	Y	experienced/enacted				Individual	intersecting/layered	race/ethnicity	N	homophobia	discrimination		Modified existing scale to create 5 questions to assess recent experiences of homophobia in which the participant felt uncomfortable or threatened because of his sexual orientation or gender nonconformity (e.g., “In the past 12 months, how often have you been made fun of or called names because people thought you were homosexual or not manly enough?” and “In the past 12 months, how often have you…	Homophobia, racism, financial hardship, and lack of social support were associated with unprotected anal intercourse with a serodiscordant or sero-unknown partner. Path analysis determined that these relations were mediated by participation in risky sexual situations and lack of social support. However, paths between the explanatory variable and 2 mediating variables varied by participants’ seros…	?	Y-Cronbach's alpha given	Diaz et. Al, Experiences of Homophobia, 2004	Diaz et al., Experiences of Racism, 2004	.
Mellinger	Moderators of the Relationship Between Masculinity and Sexual Prejudice in Men: Friendship, Gender Self-Esteem, Same-Sex Attraction, and Religious Fundamentalism	2014		USA		English	Quantitative	Cross-sectional			Not specified	Community members/leaders			N=383 men (not specified how many were bisexual or gay) completing an online survey		MSM only		.							not specified						N/A	N/A	N/A				N/A	Y					Y	Y	partly	Herek, ATG scale, 1998	.	.
Morrision	Modern and Old-fashioned Homonegativity Among Samples of Canadian and American University Students	2009		U.S.	Questionnaires provided to students in introductory psychology courses during regularly scheduled class time, voluntary	English	Quantitative	Cross-sectional	N		Other pop only (no MSM or SW)	Students	N/A	Undergraduate students	Study 1: N=374 heterosexual students. half of these individuals completed the gay version of the questionnaire (188; 51 males, 137 females) and half completed the lesbian version (186; 47 males, 139 females). The mean age for men was 20.9 (SD = 3.5, range = 18 to 41 years), and the mean age for women was 20.1 (SD = 3.2, range = 17 to 48). Study 2: N=608 heterosexual students. 297 (187 males; 110 …	No	MSM only	N-N/A	.	.	.	.	.	.	Y	not specified	N/A	Sexual partner type(s) not specified	N/A	N/A	Y	N/A	N/A	N/A	N/A	Institution	driver or facilitator	N/A	Y	homonegativity	homophobia	Modern prejudice	ATLG - attitudes toward lesbians and gay men, 20 items. Two 10-item versions: ATG, ATL. 5 point Likert. MHS - measures modern prejudice toward gay men and lesbian women. Two 12-item versions: MHS-G, MHS-L. 5 point Likert The validity of the two-factor model for the MHS-G and ATG was tested for Canadian and American participants simultaneously. Eight of the 10 items were found to be invariant acro…	ATG Canadian men: mean 2.31, SD 0.61, α 0.85 Canadian women: mean 1.97, SD 0.70, α 0.90 American men: mean 3.15, SD 0.94, α 0.93 American women: mean 2.36, SD 0.95, α 0.94 MHS-G Canadian men: mean 2.95, SD 0.71, α 0.90 Canadian women: mean 2.51, SD 0.67, α 0.89 American men: mean 3.42, SD 0.72, α 0.89 American women: mean 2.73, SD 0.76, α 0.91	Y	Y-Cronbach's alpha given	Herek, Attitudes Toward Lesbians and Gay Men, 1988, 1994	Morrison & Morrison, Modern Homonegativity Scale, 2002	.
Morrison	Modern prejudice toward gay men and lesbian women: Assessing the viability of a measure of modern homonegative attitudes within an Irish context	2005		Ireland	University	English	Quantitative	Cross-sectional	N	N	Other pop only (no MSM or SW)	Students	N/A	N/A	n=353 samples of heterosexual ("exclusively heterosexual or more heterosexual than homosexual") Irish university students	No	MSM only	N-N/A	.	.	.	.	.	.	Y	not specified	.	Sexual partner type(s) not specified	"gay men and lesbian women"	N/A	N/A	N/A	N/A	N/A	N/A	Group	manifestation or outcome	N/A	Y	homonegativity	prejudice/homoprejudice		1. Attitudes Towards Lesbian and Gay Men-Short Scale (ATLG-S) (Herek, 1988): old-fashioned prejudice measured towards lesbian women and gay men. each short-form version has 5 items; scale scores 5-25. considered to be gold-standard for old-fashioned homonegativity; excellent reliability and validity as per Herek 1994. 2. Modern Homonegativity Scale (MHS-G) (Morrison & Morrison, 2002): exists in t…	(mean (SD) (min-max) (alpha(95% CI))): ATG-S: Men=9.24 (3.51) (5-19) (0.88 (0.80-0.93)). Women=7.98 (2.63 (5-21) (0.79(0.73-0.85)) MHS-G: Men=27.94 (6.62) (16-43) (0.84 (0.75-0.91)). Women=23.65 (5.60) (11-41) (0.81(0.76-0.86)) SGHR: Men=98.69 (13.86) (61-122) (0.93(0.89-0.96)). Women=104.60 (9.74) (83-125) (0.87(0.83-0.90))	Y	Y	Herek, ALTG-S, 1988	Morrison & Morrison, MHS-G, 2002	Ellis et al., SLGHR, 2002
Lai	Moral elevation reduces prejudice against gay men	2014		U.S.		English	Quantitative	Randomized-RCT			MSM+other pop	Community members/leaders			N=377 in Study 1, N=779 in Study 2, N=423 in Study 3, N=2023 in Study 4. Across studies, 65.7% of participants resided in the USA, 6.4% resided in the UK, 6.3% resided in Canada, 19.9% resided in other countries and 1.7% of participants did not report a country of residence.		MSM only	N-N/A	.						Y	not specified						N/A	N/A	N/A				N/A	Y						N	Y-Cronbach's alpha given	Greenwald, McGhee, & Schwartz, Implicit Association Test, 1998	Herek, Attitudes towards Gay Men subscale (ATG-S) of the Attitudes towards Lesbian and Gay Men—Short Scale, 1994, 1998	.
Rosik	Moral Intuitions and Attitudes Toward Gay Men: Can Moral Psychology Add to Our Understanding of Homonegativity?	2013		U.S.		English	Quantitative	Cross-sectional			Not specified	Students			N=183 undergraduate students at a private Christian university in central CA		MSM only		.							not specified						N/A	N/A	N/A				N/A	Y					N	N	Y-Cronbach's alpha given	Herek, Attitude toward lesbians and gay men scale, Revised Version (ATLG-R), 1998	Morrison & Morrison, Modern Homo-negativity Scale, 2002	.
Robinson	Motivations for Fatherhood: Examining Internalized Heterosexism and Gender-Role Conflict With Childless Gay and Bisexual Men	2014		USA		English	Quantitative	Cross-sectional			MSM only	Stigmatized key pop(s) only			N=164 gay and bisexual childless men		MSM only		.							not specified						internalized	N/A	N/A				N/A	N					Y	Y	Y-Cronbach's alpha given	Mayfield, Internalized Homonegativity Inventory, 2001	.	.
Gato	Multidimensional Scale of Attitudes Toward Lesbians and Gay Men: Construction and Preliminary Validation	2012		Portugal		English	Quantitative	Cross-sectional			Not specified	Students			380 Portuguese college students (59% women), age 18-53 years old (M = 21.53; SD = 4.62)		MSM only	N-N/A	.						Y	not specified						N/A	N/A	N/A					Y						Y	Y-Cronbach's alpha given	Gato et al, Preliminary version of the Scale of Attitudes Toward Lesbians and Gay Men, 2012 (current article)	.	.
Adolfsen	Multiple Dimensions of Attitudes About Homosexuality: Development of a Multifaceted Scale Measuring Attitudes Toward Homosexuality	2010		Netherlands	mailing - employees of Dutch Ministry of Defence	English	Quantitative	Cross-sectional	N		Other pop only (no MSM or SW)			Employees of Dutch Ministry of Defence	1607 respondents - representation of Dutch Defense population in function, gender, organization/dept. (84% men, 57% non religious)	No	MSM only	N-N/A	.	.	.	.	.	.	Y	not specified	.	Sexual partner type(s) not specified	Gay men and lesbians	Not specified	Y	N/A				Group	manifestation or outcome	N/A	Y	attitude/perception/stereotype	homonegativity		Mixed items from different studies - some from ATLG Herek 1998, Cultural Changes in the Netherlands and the European Social Survey 2002–2004, European and World Values Survey 1981–2004, Social and Cultural Changes in the Netherlands (also known as SOCON 2000). The items that refer to modern homonegativity were taken from the Dutch study by Van Wijk et al. (2005). Respondents could agree or disagr…	90% agree homosexuals should have same freedoms as heterosexuals, 61% agree for civil marriage for lesbians/gay men, only 24% find it acceptable if gay men kiss intimately in public, 33% agree with statement that in general, there is too much attention for homosexuality.	N	N	Adolfsen et al., Dimensions of Attitudes Toward Homosexuality, 2010 (current study)	Herek, Attitudes Towards Lesbian and Gay Men Scale, 1998 (some items)	Yang, attitudes toward homosexuality, 1997 (some items)
Brewster	Navigating the borderlands: The roles of minority stressors, bicultural self-efficacy, and cognitive flexibility in the mental health of bisexual individuals	2013		U.S.		English	Quantitative	Cross-sectional			MSM+other pop	Stigmatized key pop(s) only			N= 411 Bisexuals, 53% F, 47%M		MSM only		.							not specified						experienced/enacted	perceived/anticipated	internalized				race/ethnicity	Y						Y	Y-Cronbach's alpha given	Luhtanen & Crocker, Collective Self Esteem Scale, 1992	Sheets & Mohr, Internalized Homophobia subscale of the LGBIS, 2009	.
Baams	Gender Nonconformity, Perceived Stigmatization, and Psychological well being in dutch sexual minority youth and young adults: A meditation analysis	2013		Netherlands		English	Quantitative	Cross-sectional			MSM+other pop	Youth			N=192 106F, 86 M		MSM only		.							not specified						perceived/anticipated	experienced/enacted	N/A				N/A	Y						Y	Y-Cronbach's alpha given	Bos, Van Blen, Van den Boom & Sandfort, Experienced Rejection scale, 2004	.	.
Rondahl	Nurses’ attitudes towards lesbians and gay men	2004		Sweden	Infectious disease clinic + university nursing programme + upper secondary assistant nurses' training program	English	Quantitative	Cross-sectional	N	N	Other pop only (no MSM or SW)	Health workers	Students	N/A	Registered Nurses and Assistant Nurses from one infectious disease clinic in central Sweden (response rate 67%, n = 57), and students enrolled in a university nursing programme and in upper secondary assistant nurses’ training (response rate 62%, n = 165).	No	MSM only	N-N/A	.	.	.	.	.	.	Y	not specified	.	Sexual partner type(s) not specified	"lesbians and gay men"	N/A	N/A	N/A	N/A	N/A	N/A	Group	manifestation or outcome	N/A	Y	attitude/perception/stereotype	N/A	.	1. Attitudes Towards Homosexuality Scale (ATHS) (Herek (1984)): shorter, 10-item Swedish version, with the highest factor loading on the condemnation- tolerance factor of Herek’s original scale, was used. Half of the items referred to attitudes toward gay men. Responses on scale of 1 (strongly agree) to 9 (strongly disagree) (reverse of the original ATHS instrument). Low score indicated a negativ…	(M (SD)): - Registered Nurses (n=34): 75.08 (12.24); - Assistant Nurses (n=23): 70.87 (14.40); - Nursing students (n=79): 72.88 (15.05); - Assistant nursing students (n=86): 62.83 (18.09) - Total (n=222): 68.90 (16.70) "The sample as a whole (n = 224) reported positive attitudes. However, the various groups demonstrated signi- ficant differences in attitudes towards lesbians and gay men (F = 7.65…	N	Y	Herek, ATHS, 1984:	.	.
Chapman	Nursing and medical students’ attitude, knowledge and beliefs regarding lesbian, gay, bisexual and transgender parents seeking health care for their children	2011		Australia		English	Mixed Methods	Cross-sectional			Not specified	Students			100 nursing students, 161 medical students, 98% of sample identified as heterosexual		MSM only		.							not specified						N/A	N/A	N/A				N/A	Y						?	?	Herek, Attitude Toward Lesbians and Gay Men Scale ( 1994	Crisp, Gay Affirmative Practice Scale, 2006	.
Hylton	Online Versus Classroom-Based Instruction: A Comparative Study of Learning Outcomes in a Diversity Course	2006		U.S.		English	Quantitative	Quasi-experimental			MSM+other pop	Students			N=50 undergraduate students at the University of Nevada, Reno (n=33 in traditional in-person class; n=17 in online section)		MSM only		.							not specified						N/A	N/A	N/A				N/A	Y					N	N	N	Herek, Attitude toward lesbians and gay men scale, Revised Version (ATLG-R),1994, 1998	.	.
Miller	Parsimony in Personality: prediciting sexual prejudice	2012		U.S.		English	Quantitative	Cross-sectional			MSM+other pop	Students			N=117		MSM only		.							not specified						experienced/enacted	N/A					N/A	N						Y	Y-Cronbach's alpha given	Herek, ATLG (ATL & ATG), 1988	Agnew et al., ATH,1993	.
Durso	Patterns and predictors of disclosure of sexual orientation to healthcare providers among lesbians, gay men, and bisexuals	2013		U.S.		English	Qualitative	Qualitative design			MSM+other pop	Stigmatized key pop(s) only			N=396 LGB individuals		MSM only		.							not specified						internalized	experienced/enacted	N/A				race/ethnicity	N						Y	Y-Cronbach's alpha given	Herek & Glunt, Internalized homophobia, 1995	Link, Devaluation-Discrimination Measure (adapted), 1987	Martin & Dean, The Internalized Homophobia Scale (IHP), 1987
Poteat	Peer Group Socialization of Homophobic Attitudes and Behavior during Adolescence	2007		U.S.	School	English	Quantitative	Cross-sectional	N	N	Other pop only (no MSM or SW)	Students	N/A	N/A	n=233 Grade 7 to 11 registered students	No	MSM only	N-N/A	.	.	.	.	.	.	Y	non-transgender MSM only	N/A	Sexual partner type(s) not specified	"gay men and lesbians"	Not specified	Not specified	N/A	N/A	N/A	N/A	Group	manifestation or outcome	N/A	Y	homophobia	attitude/perception/stereotype	.	1. Attitudes Towards Lesbians and Gay Men Scale: 20 items; assessed prejudiced attitudes towards lesbians and gay men; 2 subscales of 10 items each (one for attitudes to gay men, ATG); response options from 1 (strongly disagree) to 5 (strongly agree) (abbreviated scale previously validated); higher score=more negative attitude; construct validity reported; ATG reliability is alpha=0.95 at T1, alp…	At T1, the overall MANOVA was significant for sex, Wilks's A = .75, F(3, 194) = 21.41, p < .01, r12 = .25, and race, Wilks's A = .92, F(3, 194) = 5.32, p < .01, rl2 = .08, but neither for the grade level, Wilks's A = .91, F(9, 472) = 2.04, p > .05, nor for the interaction effects. Males reported more negative attitudes toward gay men, F(1, 196) = 39.87, p < .01, 112 = .17, and more frequently cal…	Y	Y	Herek, Attitudes Towards Lesbians and Gay Men Scale; 1988	Poteat & Espelage, Homophobic Content Agent Target Scale (Agent subscale), 2005.	.
Scott	Peer Social Support is Associated with Recent HIV Testing Among Young Black Men Who Have Sex with Men	2013		U.S.		English	Quantitative	Cross-sectional			MSM only	Stigmatized key pop(s) only			N=813 young Black MSM, HIV negative, from the US South		MSM only		.							not specified						experienced/enacted	N/A	N/A				race/ethnicity	N					N	partly	Y-Cronbach's alpha given	Diaz et al., Experiences of Racism, 2004	Kegeles et al., instrumental and emotional support, 1996	Diaz et. Al, Experiences of Homophobia, 2004
Schmidt	Perceived Discrimination and Social Support: The Influences on Career Development and College Adjustment of LGBT College Students	2011		U.S.		English	Quantitative	Cross-sectional			MSM+other pop	Students			189 LGBT undergraduate university students		MSM only		.							both						perceived/anticipated	N/A	N/A				N/A	N						Y	Y-Cronbach's alpha given	Schmidt, Perceived discrimination, 2011	.	.
Huebner	Perceived Antigay Discrimination and Physical Health Outcomes	2007		U.S.	Community	English	Quantitative	Cross-sectional	N	N	MSM+other pop	Stigmatized key pop(s) only	N/A	N/A	n=361 gay and bisexual men	Yes	MSM only	N-N/A	.	.	.	.	.	.	Y	not specified	N/A	Sex with men and women	gays and bisexuals	Y	Not specified	internalized	N/A	N/A	N/A	Individual	manifestation or outcome	N/A	Y	discrimination	homophobia	.	1. Schedule of Sexist Events; measure of perceived antigay discrimination; how frequently participant believes themselves to have experienced a variety of discriminatory events; previously proven to be internally consistent and good predictive value with measures of psychological distress; modified to be suitable for gay and bisexual men; final scale used included 16 items; responses on how often…	1. Mean 1.78, SD 0.67, Range 1.00 - 3.93. "For men with mean levels of education, discrimination had no relation with physician visits (B 0.13, SE B 0.11, ns) and a positive relation with nonprescription medication use (B 0.19, SE B 0.07, p .01); neither of these effects was significantly curvilinear. For men with relatively higher education (computed at one standard deviation above the mean), di…	Y	Y	Klonoff & Landrine, Schedule of Sexist Events, 1995	.	.
Parnell	Perceived Career Barriers for Gay, Lesbian, and Bisexual Individuals	2012		U.S.		English	Quantitative	Cross-sectional			MSM+other pop				241 GLB adults		MSM only		.							non-transgender MSM only						perceived/anticipated	experienced/enacted	N/A				other	Y						?	Y-Cronbach's alpha given	Swanson & Tokar, Career Barriers Inventory–Revised (CBI-R), 1991	.	.
Mireshghi	Perceived Cultural Attitudes Toward Homosexuality and Their Effects on Iranian and American Sexual Minorities	2008		U.S.	Participants recruited from LGBT web sites, San Francisco State University undergraduate psychology course web site, snowball sampling, researcher contacts, and recruitment at Iranian LGBT events.	English	Quantitative	Cross-sectional	N		MSM+other pop	Community members/leaders	N/A	lesbians, bisexuals	N=96 LGB. 20 male and 27 female Americans and 27 male and 22 female Iranians, of which 44 identified as gay, 43 as lesbian, and 9 as bisexual. The mean age for the American group was 32.2 years (SD 􏰀 9.8) and 33.2 years (SD 􏰀 8.5) for the Iranian group.	Yes	MSM only	N-N/A	.	.	.	.	.	.	Y	not specified	N/A	Sex exclusively with men	N/A	Y	N	perceived/anticipated	N/A	N/A	N/A	Individual	manifestation or outcome	N/A	Y	attitude/perception/stereotype	N/A	homophobia	ATLG - attitudes toward lesbians and gay men, 20 items. 5 point Likert. Because the ATLG was designed to measure adult heterosexuals’ attitudes, the directions were slightly modified to reflect participants’ perceptions of their culture’s attitudes toward homosexuals. Cronbach alphas were .94 for the Iranian group, .94 for the American group, and .95 for the total sample. IAH - assess perceived c…	The mean ATLG score was 82.6 (SD = 12.6) for the Iranians and 63.8 (SD = 18.9) for the Americans. Thus, Iranians exhibited more negative perceptions of their culture’s attitudes toward homosexuals than Americans. The mean IAH score was 98.15 (SD = 11.9) for Iranians and 86.02 (SD = 15.7) for Americans. This difference was also highly significant, F(1, 95) = 18.04, p < .001, with Iranian scores re…	Y	Y-Cronbach's alpha given	Herek, Attitudes Toward Lesbians and Gay Men, 1984	Hudson & Ricketts', Index of Attitudes Towards Homosexuals, 1980	.
Bogart	Perceived discrimination and physical health among HIV-positive black and latino men who have sex with men	2013		U.S.		English	Qualitative	Qualitative design			MSM only	Stigmatized key pop(s) only			N=348 men (Black=181), (Latino=167)		MSM only		.							not specified						experienced/enacted	internalized	N/A				HIV/AIDS	Y						Y	Y-Cronbach's alpha given	Bogart et al., Multiple Discrimination Scale (MDS), 2013 (current article)	Herek, Gillis, & Cogan, Internalized-Homophobia Scale Revised, 2009	.
Brewster	Perceived experiences of anti-bisexual prejudice: instrument development and evaluation - STUDY 1	2010		U.S.	Online recruitment	English	Quantitative	Cross-sectional	N		MSM+other pop	Stigmatized key pop(s) only	N/A	.	699 participants, 18-70 years. 59% women, 38% men, 2% trans 75% bisexual, 14% mostly heterosexual, 11% mostly lesbian or gay	No	MSM only	N-N/A	.	.	.	.	.	.	Y	both	trans type not specified	Sex with men and women	Self-reported bisexuals, including transgenders - none were exclusively gay	N/A	Not specified	internalized	perceived/anticipated	N/A	N/A	Individual	manifestation or outcome	N/A	Y	prejudice/homoprejudice	homonegativity	stigma, biphobia	ABES - 57 items of experiences - a 6-point continuum (1 - never to 6 - almost all of the time). tested and found reliability and convergent validity on this sample. cronbach's alpha for subscales between 0.82-0.91. Subscales - some measuring experiences from heterosexuals, (ABES-H) and others measuring experiences from lesbians/gay people (ABES-LG) SCQ - 10 item, 7 point lichert scale (1= strongl…	Reports of experiences (anti-bisexual) greater with heterosexuals than lesbians/gay men. "Results of the regression equation indicated that impres- sion management, stigma consciousness, and internalized biphobia each accounted for unique positive variance in psy- chological distress but that outness and ABES–LG did not " "Results of this regression equation indicated that impression management, …	Y	Y-Cronbach's alpha given	Brewster (current authors) Anti-Bisexual Experiences Scale, 2010	Pinel, Stigma Consciousness Questionnaire, 1999	Mohr & Fassinger, Internalized homonegativity subscale of LGB Identity scale, 2000
Çirakoglu	Perceptions of Homosexuality Among Turkish University Students: The Roles of Labels, Gender, and Prior Contact	2006		Turkey		English	Quantitative	Cross-sectional			Other pop only (no MSM or SW)	Students			N=334 university students (140 women)		MSM only		.							not specified						N/A	N/A	N/A				N/A	Y						N	Y-Cronbach's alpha given	Cirakoglu, Causes of Homosexuality Scale, 2006	Cirakoglu, Attitude Scale, 1999	.
Trevino	Perceptions of Lesbian and Gay (LG) Individuals as Desecrators of Christianity as Predictors of Anti-LG Attitudes	2012		U.S.	University	English	Quantitative	Cross-sectional	N		MSM+other pop	Stigmatized key pop(s) only	Students	Women	328 18-24 year olds, some of whom identified as LGB	Yes	MSM only	N-N/A	.	.	.	.	.	.	Y	not specified	.	Sexual partner type(s) not specified		Y	Y	experienced/enacted	internalized			Community	multi		Y	attitude/perception/stereotype	anti-		**Desecration: Two scales, Exposure to Desecration and Agreement with Desecration, were used to measure desecration. These scales were adapted from a study assessing desecration as a predictor of anti-Semitism (Pargament et al., 2007). The original 12-item scales were modified to assess perceptions that LG sexuality is a desecration of Christianity and Christian morals. For the Exposure to Desecr…	Greater agreement with desecration messages was associated with higher levels of anti-LG attitudes. Positive religious coping was associated with lower levels of anti-LG attitudes while negative religious coping was associated with higher levels. Greater exposure to messages that LG individuals desecrate Christian values was associated with greater agreement with those messages.	?	Y-Cronbach's alpha given	Trevino, Exposure to Desecration, 2012 (current study)	Trevino, Agreement with Desecration, 2012 (current article)	Worthington, Dillon, & Becker-Schutte, 2005
Fredriksen-Goldsen	Physical and Mental Health of Transgender Older Adults: An At-Risk and Underserved Population	2013		U.S.		English	Quantitative	Cross-sectional			MSM+other pop	Stigmatized key pop(s) only			N=2,560 LGBT older adults (50 and older) across the US		MSM only		.							both						experienced/enacted	internalized	N/A				N/A	N					N	N	Y-Cronbach's alpha given	Liu, Feng, Rhodes, & Liu, Homosexual Stigma Scale, 2009	D'Aigelli & Gossman, Lifetime Victimization Scale, 2001	Inter-University Consortium for Political and Social Research, Lifetime Discrimination Scale, 2010;
Smith	Physicians' Attitudes Toward Homosexuality and HIV: Survey of a California Medical Society– Revisited (PATHH-II)	2007		U.S.	In March 1999, anonymous self-administered questionnaires were mailed from the University of California at San Diego (UCSD) to all 4,385 members of the San Diego County Medical Society (SDCMS) and 1,271 UCSD-attending physicians. These were compared to the survey respondents of 1982	English	Quantitative	Cross-sectional	N		Other pop only (no MSM or SW)	Health workers	N/A	Physicians	N=736. The respon- dents were mainly male (78%) and heterosexual (93%).	No	MSM only	N-N/A	.	.	.	.	.	.	Y	not specified	N/A	Sexual partner type(s) not specified	N/A	N/A	Y	N/A	N/A	N/A	HIV/AIDS	Group	multi	HIV/AIDS	Y	homophobia	attitude/perception/stereotype	Prejudice	Medical Homophobia Scale -constructed from the three items ascertaining referral intentions regarding homosexual colleagues and entry of a highly qualified gay medical student. This scale was reliable with a Cronbach alpha = 0.78. Expanded Homophobia Scale (PATHH-8) - 8 item, 5 category Likert-type attitudinal scale used to assess general attitudes toward homosexuality.	There was a considerable decrease in the prevalence of homophobic attitudes among survey respondents since 1982, although 33% of the responding physicians disagreed or strongly disagreed to homosexual marriage. Our study shows that even though homophobia has become less prevalent over the past 17 years since PATH-I, it still exists, and is now linked with HIV phobia. It is evident that homosexual…	?	partly	Mathews et al., PATHH-8, 1987	Mathews et al., Attitudinal questions: 1987	.
Rosenthal	Polyculturalism and openness about criticizing one’s culture: Implications for sexual prejudice	2012		U.S.		English	Quantitative	Cross-sectional			MSM+other pop				3 studies: 1) 353 undergraduates, sexual orientation not disclosed, 2) 222 self-identified heterosexual undergraduates, 3) 198 self-identified heterosexual adults in the community		MSM only		.							not specified						N/A	N/A	N/A				N/A	Y						?	Y-Cronbach's alpha given	Herek & Capitanio, Feeling Thermometer, 1999	Massey, Modern Heterosexism Scale, 2009	Herek, Attitudes Toward Gay men and Lesbians (ATGL) (1988)
Massey	Polymorphous Prejudice: Liberating the Measurement of Heterosexuals’ Attitudes Toward Lesbians and Gay Men	2009		U.S.	Recruited from a psychology subject pool, undergraduates attending in central Texas, completed questionnaires	English	Quantitative	Cross-sectional	N		Other pop only (no MSM or SW)	Students	N/A	lesbians	Study 1: N=269. 46% female, 54% male. Participant age ranged from 17 to 59, with a median age of 19. Sixty-nine percent of participants identified as White, 18% as Asian/ Pacific Islander, 14% as Hispanic, 3% as Black, and <1% as Native American; 9% reported being of mixed race. Study 2: N=592. 61% female, 39% male. Age ranged from 17 to 47, with a median age of 19. Sixty-nine percent of partici-…	No	MSM only	N-N/A	.	.	.	.	.	.	Y	not specified	N/A	Sexual partner type(s) not specified	N/A	N	Y	N/A	N/A	N/A	N/A	Institution	driver or facilitator	N/A	Y	prejudice/homoprejudice	heterosexist	N/A	Study 1: Exploratory Factor Analyses. Modern Heterosexism Scale, 79 items drawn from Herek’s (1984) Attitudes Toward Lesbians and Gay Men (ATLG) scale and Kite and Deaux’s (1986) Homosexual Attitude scale, both of which tapped into pro-gay egalitarianism and traditional values; Katz and Hass’ (1988) study of racial ambivalence; Swim et al.’s (1995) measures of old-fashioned and modern sexism, whi…	Study 1: Exploratory Factor Analyses. Modern Heterosexism Scale: Correlations among subfactors range from .38 to .68. Queer/Liberationist scale: Correlations among these factors range from .41 to .47. Study 2: Confirmatory Factor Analysis. Subscales were first assessed for internal consistency, model and theoretical fit. Using the maximum likelihood method of parameter estimates in the AMOS 4.01 …	Y	Y-Cronbach's alpha given	Massey, Modern Heterosexism Scale, 2009	Massey, Queer/Liberationist Scale, 2009	.
Wright	Pornography Consumption and attitudes toward homosexuality: A national longitudinal study	2013		U.S.		English	Quantitative	retrospective)			MSM+other pop	Community members/leaders			N=412 53% Females, 47% Males		MSM only		.							not specified						N/A	N/A	N/A				race/ethnicity	Y						Y	Y-Cronbach's alpha given	.	.	.
Lemm	Positive Associations Among Interpersonal Contact, Motivation, and Implicit and Explicit Attitudes Toward Gay Men	2006		U.S.	Students at Western Washington University	English	Quantitative	Cross-sectional	N	N	Other pop only (no MSM or SW)	Students	N/A	Convenience sample of students	N=92 (46 men, 46 women)	No	MSM only	N-N/A	.	.	.	.	.	.	Y	not specified	N/A	Sexual partner type(s) not specified	N/A	N	Y	N/A	N/A			Individual	multi	N/A	Y	attitude/perception/stereotype			Attitude toward Gay men scale using all 10 items and and Implicit Association Test where a target stimulus appeared at the center of the screen. Participants were instructed to categorize each stimulus into one of four categories: pleasant, unpleasant, gay, or straight.	Male participants reported slightly less favorable attitudes toward gay men than female participants	Y	Y-Cronbach's alpha given	Herek, ATG scale, 1984	Greenwalk, Implicit Association Test, 1998	.
Kooyman	Predictors of High-Risk Sexual Behavior Among Gay Men and Men Who Have Sex With Men	2008		U.S.	Community/Clinic - gay pride events, gay bars, physician's office	English	Quantitative	Cross-sectional	N		MSM only	Stigmatized key pop(s) only	N/A		Convenience sample of 576 gay men and MSM who self-identified as English speaking, living in the South, and 18 years or older. Specific targeted recruitment of populations that reflect the racial, ethnic, and age demographics of new HIV infections among men in the South was attempted in this study	Yes	MSM only	N-N/A	.	.	.	.	.	.	Y	both	trans type not specified	Sexual partner type(s) not specified	Gay men and MSM (Of the total sample of 576 men, 85% self-identified as gay male, 9% identified as bisexual, 4% identified as MSM, 1% identified as straight male, .7% identified as transgender, and .3% identified as other)	Y	Not specified	perceived/anticipated				Multi	multi	N/A	N	stigma	prejudice/homoprejudice	discrimination	The 11-item family stigma scale measures family attitudes about AIDS and homosexuality. Each of the eleven items was rated on a five-point scale ranging from 1 (strongly disagree) to 5 (strongly agree). Factor loadings, demonstrating construct validity, for these 11 items ranged from .651 to .823. The family stigma scale has internal consistency reliability of.94 The 12-item community stigma scal…	At risk group demonstrated significantly lower (t = 2.46, p = .014) scores on family stigma (M = 3.75, SD = 1.07) compared to the no risk group (M = 3.96, SD = .972). This result indicates that participants in the risk group reported significantly greater family stigma with regard to HIV/AIDS and gay men as compared to the no risk group, which reported less family stigma. The risk group reported …	Y	Y	Preston et al., Stigma measures (family stigma), 2004	.	.
Satcher	Predictors of Modern Homonegativity among Professional Counselors	2009		U.S.	Members of a professional counseling association in a state in the Southeastern US were surveyed via postal mail	English	Quantitative	Cross-sectional	N		Other pop only (no MSM or SW)	Health workers	N/A	Professional counselors	N=571 heterosexuals counselors. 79% were White, 17% were African American, and 4% classified their race as other (e.g., Asian, Native American, biracial). Four (1%) did not indicate their race. 13% male and 87% female.	No	MSM only	N-N/A	.	.	.	.	.	.	Y	not specified	N/A	Sexual partner type(s) not specified	N/A	N/A	Y	N/A	N/A	N/A	N/A	Institution	driver or facilitator	N/A	Y	homonegativity	attitude/perception/stereotype	Prejudice	MHS - measures prejudice against gay men and lesbians based on current issues such as civil rights and social justice, with items generated by gay men and lesbians. 5 point Likert. The MHS has been demonstrated to be both reliable and valid. Morri- son and Morrison (2002) reported a reliability coefficient of .93 for the MHS. Using factor analysis, the construct validity of the MHS was explored b…	From the current analysis, a binary logistic regression equa- tion predicted that counselors may be more likely to have high levels of modern homonegativity if they attend church three times a month or more, are Republican, do not have a gay or lesbian friend, have not participated in training about gay or lesbian sexual orientations in the past 12 months, and are over the age of 48.	Y	Y-Cronbach's alpha given	Morrison and Morrison, Modern Homophobia Scale, 2002	.	.
West	Predictors of Prejudice Against Lesbians and Gay Men in Jamaica	2014		Jamaica		English	Quantitative	Cross-sectional			Not specified	Community members/leaders			N=1942 Jamaicans from two large-scale national surveys in 2011 & 2012		MSM only		.							not specified						N/A	N/A	N/A				N/A	Y					N	N	Y-Cronbach's alpha given	Wright, Aron, McLaughlin-Volpe and Ropp, General Evaluation Scale, 1997	Herek, Attitudes Toward Gays, 1988	Bogardus, social distance items, 1925;
Young	Predictors of Unrecognized HIV Infection Among Poor and Ethnic Men Who Have Sex with Men in Los Angeles	2011		U.S.		English	Quantitative	Case-control			MSM+other pop	Stigmatized key pop(s) only			N=347, all HIV positive participants; predominantly African American (36.0%) or Latino (38.7%), and unemployed (82.8%).		MSM only	N-N/A	.						Y	not specified						internalized						HIV/AIDS	N						?	?	Mayfield, Internalized Homonegativity Inventory, 2001	.	.
Cunningham	Prejudice Against Lesbian, Gay, and Bisexual Coaches: The Influence of Race, Religious Fundamentalism, Modern Sexism, and Contact with Sexual Minorities	2012		U.S.		English	Quantitative	Cross-sectional			Not specified	Teachers			N=238 university employees who were african american, asian, latino, or white parents		MSM only		.							not specified						N/A	N/A	N/A				N/A	Y					N	N	Y-Cronbach's alpha given	Binder et al., contact with sexual minorities, 2009	.	.
Herbstrith	Preservice Teacher Attitudes Toward Gay and Lesbian Parents	2013		U.S.		English	Quantitative	Cross-sectional			MSM+other pop	Students			Study 1: N=562 (126 male) preservice teachers enrolled in a psychology course & other students from the psychology department; Study 2: N=203 (47 men) students		MSM only		.							not specified						internalized	perceived/anticipated	N/A				N/A	Y					N	N	partly	Payne, Cheng, Govorun, & Stewart, Affect Misattribution Procedure, 2005	Morrison & Morrison, Modern Homo-negativity Scale (MHNS), 2002	Graziano et al. 2007
Riggle	Psychological Distress, Well-Being, and Legal Recognition in Same-Sex Couple Relationships	2010		U.S.	Online targeted recruitment	English	Quantitative	Cross-sectional	N		MSM+other pop	Community members/leaders	N/A	People in same-sex relationships (gay men and lesbians)	2677 completed survey - mean age 39 (SD = 12.5), 57% women.	Yes	MSM only	N-N/A	.	.	.	.	.	.	Y	not specified	N/A	Sexual partner type(s) not specified	People in same sex relationships - single, dating, committed or in legal relationships	Y	Not specified	internalized	N/A	N/A	.	Individual	multi	N/A	Y	homophobia	N/A	.	Internalized Homophobia Scale (Wright & Perry, 2006), a self- report inventory comprised of nine items, with each item on a Likert-type scale ranging from 1 (strongly agree) to 5 (strongly disagree) - range 9-45. Item responses were summed to create a composite measure, with lower scores indicating lower levels of internalized homophobia. For this sample, alpha reliability was .81.	Group = Mean (SD) Level of internalized homophobia Single= 16.99 (5.78) Dating =16.57 (5.55) Committed =15.30 (4.97) Legal= 14.13 (4.66) **legal relationships, significantly lesser internalized homophobia. Cohen's d for significant mean differences (p<0.01) by bonferroni Single vs. Committed = 0.32 Single vs. Legal = 0.55 Dating vs. Committed = 0.24 Dating vs. Legal = 0.47 Committed vs. Legal = 0…	?	Y-Cronbach's alpha given	Wright & Perry, The Sexual Identity Distress Scale, 2006	.	.
Morrison	Psychological Health Correlates of Perceived Discrimination among Canadian Gay Men and Lesbian Women	2011		Canada		English	Quantitative	Cross-sectional			MSM+other pop	Stigmatized key pop(s) only			N=348; self-identifying gay men (n = 177) and lesbian women (n = 169)		MSM only	N-N/A	.						Y	not specified						internalized	experienced/enacted					other	Y						?	?	Currie, Cunningham, & Findlay, Short Internalized Homonegativity Scale, 2004	D'Augelli & Gossman, Lifetime Victimization Scale, 2001	.
Korfhage	Psychology Graduate Students' Attitudes Toward Lesbians and Gay Men	2006		U.S.	Surveys completed by students in participating classes. No incentive given. Survey completed out of class time, and placed in a drop-off box	English	Quantitative	Cross-sectional	N		Other pop only (no MSM or SW)	Students	N/A	Psychology Graduate Students	N=70. 45 women, 25 men. Age range 22-57 years, mean age = 29.08 years. 4.3% African-American, 2.9% Asian American, 80.0% Cauca- sian, 2.9% Hispanic, and 10.0% as “Other.” All participants reported their sexual orientation as “Heterosexual.”	No	MSM only	N-N/A	.	.	.	.	.	.	Y	not specified	N/A	Sexual partner type(s) not specified	N/A	N/A	Y	N/A	N/A	N/A	N/A	Institution	driver or facilitator	N/A	Y	attitude/perception/stereotype	N/A	N/A	ATLG - measure attitudes toward sexual minorities. 20 items. 5 point Likert. In the present investigation, Cronbach’s alpha reached .92 and .94 for the Attitudes toward Lesbians (ATL) and the Attitudes toward Gay Men (ATGM) subscales, respec- tively. Evidence for the validity of the scale has been demonstrated in several studies	ATGM: Heterosexual women - mean 2.04, SD 1.08 Heterosexual men - mean 2.46, SD 1.09 ATL: Heterosexual women - mean 1.77, SD 0.88 Heterosexial men - mean 2.06, SD 1.04	Y	Y-Cronbach's alpha given	Herek, Attitudes Toward Lesbians and Gay Men, 1988	.	.
Wu	Psychometric Properties of Attitudes Towards Lesbians and Gay Men Scale with Chinese University Students	2012		China		English	Quantitative	Cross-sectional			Not specified	Students			N=462 Chinese undergraduates students in social work training programs from 3 Hong Kong universities (n=322 female)		MSM only		.							not specified						N/A	N/A	N/A				N/A	Y					Y	Y	Y-Cronbach's alpha given	Herek, Attitude Toward Lesbians Subscale and Attitudes Toward Gay Men Subscale, 1988	.	.
Gencoz	Psychometric Properties of the Turkish Version of the Internalized Homophobia Scale	2006		Turkey	Questionnaire. The majority of the participants were recruited from several gay, lesbian, and bisexual clubs in Ankara and Istanbul, two large cities in Turkey. Others were recruited by asking conve- niently available people to inform others about the study and ask them to participate in it.	English	Quantitative	Cross-sectional	N		MSM+other pop	Stigmatized key pop(s) only	N/A	homosexuals and bisexuals	N=132 men. 112 homosexuals, 20 bisexuals.	Yes	MSM only	N-N/A	.	.	.	.	.	.	Y	not specified	N/A	Sex with men and women	bisexuals included	Y	Not specified	internalized	N/A	N/A	N/A	Individual	manifestation or outcome	N/A	Y	homophobia	N/A	N/A	IHS - assesses the degree to which gay individuals feel discomfort with their sexual orientation. 10 items (originally 9 items), 5 point Likert. Cronbach’s alpha coefficient of the IHS was .82. The split-half reliability coef- ficient was .82 with the two halves having Cronbach’s alpha coefficients of .68 and .72, respectively.	IHS - mean 16.94, SD 6.71	Y	Y-Cronbach's alpha given	Herek et al., Internalized homophobia Scale, 1997	.	.
Theodore	Psychometrics of an Internalized Homophobia Instrument for Men	2013		U.S.		English	Quantitative	Cross-sectional			MSM only	Stigmatized key pop(s) only			N=228 ethnically diverse HIV-negative gay men seeking counseling in NYC		MSM only		.							not specified						internalized	N/A	N/A				HIV/AIDS	N					Y	Y	Y-Cronbach's alpha given	.	.	.
Chung	Racial and Sexual Identities of Asian American Gay Men	2006		U.S.	Mailed survey to members of social group & their friends in Southern metropolitan city	English	Mixed Methods	Cross-sectional	N		MSM only	Stigmatized key pop(s) only	N/A	.	Quantitative portion: N=32 Asian American gay men recruited from a Southern metropolitan city in the US; most respondents identified as gay, w/ exception of 3 that were unsure, all reported stronger affection and physical attraction for men than for women; Qualitative subset: N=10 men from quantitative study	Yes	MSM only	N-N/A	.	.	.	.	.	.	Y	not specified	N/A	Sexual partner type(s) not specified	Sexual attraction assesdusing a 5-point Likert-type scale (Chung, Szymanski, & Amadio, 2002). All reported stronger affective and physical attraction for men (M > 4.00) than for women (M < 2.70).	Not specified	Not specified	internalized	N/A	N/A	N/A	Individual		race/ethnicity	Unclear	attitude/perception/stereotype	discrimination	shame; isolation	Quantitative study: Assimilationists hamost negative sexual identity attitudes, followed by Marginalists & Separationists, with Integrationists having the most positive attitudes. Qualitative: 29 themes identified and grouped under 5 domains (personal background, coming out, being Asian in the U.S., being gay in the U.S., and multiple identities). Most themes related to the parallel and interacti…	Y	Y	Y-Cronbach's alpha given	Shindlo, Revised Nungesser Homosexuality Attitudes Inventory (NHAI-R), 1994	.	.
Hightow-Weidman	Racial and Sexual Identity-Related Maltreatment Among Minority YMSM: Prevalence, Perceptions, and the Association with Emotional Distress	2011		U.S.		English	Quantitative	Cross-sectional			MSM+other pop	Community members/leaders			N=351		MSM only	N-N/A	.						Y	both						experienced/enacted						race/ethnicity	Y						N	N	Hightow-Weidman et al., Sexuality-Related Bullying, 2011 (current article)	.	.
Rivers	Recollections of Bullying at School and Their Long-Term Implications for Lesbians, Gay Men, and Bisexuals	2004		U.K.	Community	English	Mixed Methods	Cross-sectional	N	N	MSM only	Stigmatized key pop(s) only	N/A	N/A	n=92 gay and bisexual men + n=27 lesbian and bisexual women resident in the UK who self identified as “victims” of homophobic bullying behavior at school,	Yes	MSM only	N-N/A	.	.		.	.	.	Y	not specified	.	Sex with men and women	n=92 gay and bisexual men in the UK who self identified as “victims” of homophobic bullying behavior at school,	Y	N/A	internalized	N/A	N/A	N/A	Individual	manifestation or outcome	N/A	N	homophobia	attitude/perception/stereotype		1. recent positive and negative life-events (Dohrenwend et al., 1978); 2. internalized homophobia (divided into three sub- scales: self acceptance, willingness to disclose, and general attitudes toward homosexuality; Nungesser, 1983; Shidlo, 1994) 3. symptoms associated with posttraumatic stress (Rivers, 2001b): three categories -- recollections of bullying at school (distressing memories, flashb…	"Comparison was made between those participants whose profile suggested posttraumatic stress (Group 1, n = 20) with those whose profile did not (Group 2, n = 96)" (M (SD)) 1. Negative affect: Depression: Group 1 (n=20): 22.6. Group 2 (n=96): 17.8. Anxiety: G1: 10.6. G2: 9.2 Hostility: G1: 12.4. G2: 11.3. 2. Internalized homophobia: Willingness to disclose: G1: 34.0. G2: 30.4 General acceptance: G…	N	N	Nungesser, Nungesser Homosexuality Attitudes Inventory (NHAI), 1983	Shidlo, Revised Nungesser Homosexuality Attitudes Inventory (NHAI-R), 1994	Dohrenwend et al., PERI Life Events Scale, 1978
Pettijohn	Reducing Racism, Sexism, and Homophobia in College Students by Completing a Psychology of Prejudice Course	2008		U.S.		English	Quantitative	Cohort (incl. prospective			Other pop only (no MSM or SW)	Students			N=99 heterosexual students; n=33 undergraduate students enrolled in one section of Psychology of Prejudice and n=66 undergraduates enrolled in 2 sections of Introductory Psychology		MSM only		.							not specified						N/A	N/A	N/A		Not Specified	intersecting/layered	race/ethnicity	Y					Y	Y	Y	Kite & Deaux, Homosexuality Attitude Scale, 1986	McConahay, old-fashioned & modern racism, 1986	Swim, Aikin, Hall & Hunter, old-fashioned and modern sexism, 2000
Christensen	Reducing shame in a game that predicts HIV risk reduction for young adult men who have sex with men: a randomized trial delivered nationally over the web	2013		U.S.		English	Quantitative	Randomized-RCT			MSM only	Stigmatized key pop(s) only			N=921 HIV-negative, self-identified African American, Latino, or White MSM		MSM only		.							not specified						experienced/enacted	internalized	N/A				HIV/AIDS	Y					N	N	Y-Cronbach's alpha given	Watson & Clark, Positive and Negative Affect Schedule- Expanded, 1994	.	.
Kelley	Relational Aggression and Victimization in Gay Male Relationships: The Role of Internalized Homophobia	2008		U.S.	University	English	Mixed Methods	Cross-sectional	N		MSM only	Students	N/A	N/A	Total: N=115 gay males; Pilot study: n=15 self-identified gay men from 18-24. Empirical study: n=100 gay men from 18-24	Yes	MSM only	N-N/A	.	.	.	.	.	.	Y	not specified	N/A	Sexual partner type(s) not specified	N/A	Y	N	internalized	experienced/enacted	perceived/anticipated	N/A	Group		N/A	Unclear	other	homonegativity	relational victimization and agression	Both studies found relational aggression and relational victimization are common experiences in gay male relationships & reveal forms of relational aggression and victimization that appear to be unique to gay males (e.g., outing). The empirical study found significant relations between engaging in relational aggression against gay males & experiencing relational victimization & between experienci…	partly	partly	partly	Crick et al., (name not specified), 1999	Werner & Crick, Relational Aggression Scale and Relational Victimization Scale, 1999	Currie, Short Internalized Homonegativity Scale (SIHS), 2004
Luu	Relationship Between Acculturation and Attitudes Toward Gay Men and Lesbians in the Vietnamese American Community	2011		U.S.		English	Quantitative	Cross-sectional			MSM+other pop	Community members/leaders			N=114 completed questionnaires (n=54 men, n=60 women) in English (n=81) and Vietnamese (n=33). Participants aged 18-80, from Vietnamese community organization in Texas. Participants ethnically Vietnamese or Chinese Vietnamese.		MSM only	N-N/A	.						Y	not specified						N/A	N/A	N/A				other	Y						Y	Y-Cronbach's alpha given	Herek, Attitudes Toward Lesbian and Gay Men Scale, 2004	.	.
Bauermeister	Relationship trajectories and psychological well-being among sexual minority youth	2010		U.S.	Recruited from GLBT drop in centers in NYC area. Community members, youth	English	Quantitative	Cohort (incl. prospective	N		MSM+other pop	Youth			350 analyzed (Time 1 & 2 Data), 55% male, between ages of 5-19, transgender excluded	Yes	MSM only	N-N/A	.	.	.	.	.	.	Y	non-transgender MSM only	.	Sexual partner type(s) not specified		Y	Not specified	internalized				Individual	manifestation or outcome	N/A	Y	homophobia			12-item scale developed by Shidlo (1994). We created a mean composite score (T1: α = .79, T2: α = .84) based on participants' agreement to statements reflecting internalized homophobia. Where appropriate, items were reverse- coded so that higher scores reflected greater internalized homophobia. Used to examine effect of OSR (opposite sex relationships) or SSR (same sex relationships) on internali…	Males: youth who reported an OSR at Time 1 reported higher internalized homophobia at Time 2 score (β = 0.15, p ≤ .05). Females: Females in the SSR2 trajectory reported less internalized homophobia at Time 2 (β = -0.21, p ≤ .01) than females in the NoSSR trajectory. Internalized homophobia at Time 2 was negatively associated with the amount of social support reported at Time 2 (β = -0.26, p ≤ .00…	?	Y-Cronbach's alpha given	Shidlo, Revised Nungesser Homosexuality Attitudes Inventory (NHAI-R), 1994	.	.
Kralovec	Religion and Suicide Risk in Lesbian, Gay and Bisexual Austrians	2014		Austria		English	Quantitative	Case-control			MSM+other pop	Community members/leaders			N=625 Austrians (n=358 LGB participants & n=267 heterosexual controls)		MSM only		.							non-transgender MSM only						perceived/anticipated	internalized	N/A				N/A	N					N	N	N	Ploderl & Fartacek, Victimization measures, 2005	Wagner, Internalized Homophobia Scale, 1998	.
Wilkinson	Religiosity, Authoritarianism, and Homophobia: A Multidimensional Approach	2009		U.S.		English	Quantitative	Cross-sectional			Other pop only (no MSM or SW)	Students			N=443 heterosexual undergrads from an introductory psychology class at moderate-sized Midwestern public university (159 male, 284 female)		MSM only		.							not specified						N/A	N/A	N/A				N/A	Y					N	N	Y-Cronbach's alpha given	LaMar & Kite, unnamed scale, 1998	.	.
Wilkerson	Religiosity, Internalized Homonegativity, and Outness in Christian Men Who Have Sex with Men	2012		U.S.	Online sample	English	Quantitative	Cross-sectional	N		MSM only	Stigmatized key pop(s) only			1165 Christian men who had had sex with another man at least once	Yes	MSM only	N-N/A	.	.	.	.	.	.	Y	not specified	.	Sexual partner type(s) not specified	Had sex with at least one man in lifetime	Y	N	internalized				Individual	manifestation or outcome		Y	homonegativity			Internalized homonegativity—We measured internalized homonegativity using Smolenski, Diamond, Ross, and Rosser’s (2010) Revised Reactions to Homosexuality Scale. Responses to the seven 7-point Likert-type questions ranged from strongly disagree to strongly agree and included three constructs: personal comfort with being gay (two items), public identification as gay (three items), and social comfo…	Among Catholics and Mainline Protestants, religiosity was not associated with internalized homonegativy or outness. However, among Evangelical Protestants— a group more likely to ascribe to religious fundamentalism—increased religiosity was associated with increased internalized homonegativity, which contributed to decreased outness.	?	Y-Cronbach's alpha given	Smolenski et al., Reactions to Homosexuality Scale-Revised, 2010	.	.
Barnes	Religious Affiliation, Internalized Homophobia, and Mental Health in Lesbians, Gay Men, and Bisexuals	2012		U.S.	Community sample in NYC	English	Quantitative	Cross-sectional	N		MSM+other pop	Stigmatized key pop(s) only	Health workers	Lesbian and bisexual women included	355 self-identified gay, bisexual, or lesbian participants	Yes	MSM only	N-N/A	.	.	.	.	.	.	Y	not specified	.	Sexual partner type(s) not specified		Y	N	internalized				Individual	multi	race/ethnicity	Y	homophobia			10-item internalized homophobia scale (Meyer, Rossano, Ellis, & Bradford, 2002). Items include: “You have felt alienated from yourself because of being [lesbian/gay/bisexual],” “You have felt that being [lesbian/gay/bisexual] has allowed you to express a natural part of your sexual identity,” and “You have wished that you could develop more feelings toward [the opposite sex].” The items were word…	Non-affirming religion was associated with higher internalized homophobia. There was no main effect of non-affirming religion on mental health. Latinos, but not Blacks, had higher internalized homophobia than Whites and, as predicted, this was mediated by their greater exposure to non-affirming religion.	?	Y-Cronbach's alpha given	Meyer, Rossano, Ellis, & Bradford, 2002	.	.
Harris	Religious Attitudes, Internalized Homophobia, and Identity in Gay and Lesbian Adults	2008		U.S.	Participants recruited through formal and informal LGB social organizations, completed written surveys upon meeting with the researcher	English	Quantitative	Cross-sectional	N		MSM only	Stigmatized key pop(s) only	N/A	N/A	N=97, 54 women and 43 men. Ages ranged from 20–77 (mean = 42.29, standard deviation = 11.75). The participants included 82 Caucasians, 8 Hispanics, 2 Native Americans, 2 Asians, and 4 who identified their ethnicity as “Other.”	Yes	MSM only	N-N/A	.	.	.	.	.	.	Y	not specified	N/A	Sexual partner type(s) not specified	Bisexual participants excluded	Y	Not specified	internalized	N/A	N/A	N/A	Individual	manifestation or outcome	N/A	Y	homophobia	prejudice/homoprejudice	N/A	IHS - 20 items, 5 point Likert scale. Lower scores on this instrument represent lower levels of internalized homophobia, and have been associated with earlier landmarks in gay sexual identity development and greater integration into the gay commu- nity. The coefficient alpha in this sample was .87. IHSL - 52 items, 7 point Likert scale. Validity for this measure has been supported by a positive c…	Mean for men was 1.62. Mean for women was 2.09. To combine data from men and women, scores were converted to z-scores. Men: mean=32.34, SD=11.18. Women: mean=109.00, SD=28.84	partly	Y-Cronbach's alpha given	Wagner et al., Internalized Homophobia Scale, 1994	Szymanski and Chung, Internalized Homophobia Scale for Lesbians, 1998; 2001	.
Bosetti	Religosity, the sinner and the sin: different patterns of prejudice towards homosexuals and homosexuality	2011		Unknown		English	Quantitative	Cross-sectional			Other pop only (no MSM or SW)				N=391, 176 males		MSM only	N-N/A	.						Y	not specified						N/A	N/A	N/A					N						N	Y-Cronbach's alpha given	Pagotto, Voci, & Maculan, no formal name given, 2010	.	.
Kuhns	Researching special populations: retention of Latino gay and bisexual men and transgender persons in longitudinal health research	2008		U.S.		English	Quantitative	Cohort (incl. prospective			MSM only	Stigmatized key pop(s) only			N=643 MSM from San Francisco and Chicago who self-identified as Latino, gay, bisexual, and as men or transgender (male-to-female)		MSM only		.							both						perceived/anticipated	experienced/enacted	internalized				N/A	N						N	Y-Cronbach's alpha given	Kuhns, Perceived stigma scale, 2008	Kuhns, Experienced Stigma Scale, 2008	Kuhns, Internalized Stigma Scale, 2008
Mohr	Revision and Extension of a Multidimensional Measure of Sexual Minority Identity: The Lesbian, Gay, and Bisexual Identity Scale	2011		U.S.		English	Quantitative	Cross-sectional			MSM+other pop	Stigmatized key pop(s) only			For exploratory factor analysis (n=297), confirmatory factor analysis (n=357)		MSM only	N-N/A	.						Y	not specified						internalized	N/A	N/A				N/A	Y						Y	Y-Cronbach's alpha given	Mohr & Kendra, Lesbian, Gay, and Bisexual Identity Scale (LGBIS)- Revised, 2011 (current article)	Mohr & Fassinger, Lesbian and Gay Identity Scale (LGIS), 2000	Mayfield, Internalized Homonegativity Inventory (INHI), 2001
Smolenski	Revision, Criterion Validity, and Multi-group Assessment of the Reactions to Homosexuality Scale	2010		U.S.	Online	English	Quantitative	Cross-sectional	N	N	MSM only	Stigmatized key pop(s) only	N/A	N/A	n=1026 Latino self-identified MSM from MINTS-1 study + n=2716 men of multiple racial/ethnic backgrounds, self-identified MSMs	Yes	MSM only	N-N/A	.	.	.	.	.	.	Y	not specified	N/A	Sexual partner type(s) not specified	Self-identified as having sex with men; not clear if exclusively with men or if transgender	Y	Not specified	internalized	N/A	N/A	N/A	Individual	manifestation or outcome	N/A	Unclear	homonegativity	stigma	acceptability	1. Reactions to Homosexuality scale: internalized homonegativity measure; four first-order factors measured by 26 scale items; 7-point Likert scale (1=strongly disagree, 7=strongly agree); increased score=increased IH; internal consistency reliability overall (training/confirmation set, n=686): 0.84; reliability for four factors: public identification as gay = 0.84; perceptions of stigma associat…	1. a) Public identification as gay: a. I am comfortable about anyone finding out that I am gay [R]: M 2.87 (SD 2.01); b. I feel comfortable discussing homosexuality in a public situation [R]: 3.03 (2.03); c. Even if I could change my sexual orientation, I wouldn't [R]: 2.67 (2.09); d. It is important to me to control who knows about my homosexuality: 3.98 (2.29); e. I feel comfortable being a hom…	N	Y	Ross & Rosser, Reactions to Homosexuality Scale, 1996	.	.
Rios	Right-wing authoritarianism predicts prejudice against “homosexuals” but not “gay men and lesbians”	2013		U.S.		English	Quantitative	Randomized-RCT			Other pop only (no MSM or SW)	Community members/leaders			Study 1: N=63 heterosexuals from across the U.S. (23 men, 40 women); Study 2: N=102 heterosexuals from across the U.S. (45 men, 57 women)		MSM only		.							not specified						N/A	N/A	N/A				N/A	Y					N	N	Y-Cronbach's alpha given	Rios, Perceived Symbolic Threat (adapted from Morrison & Ybarra, 2009), 2013	Haslam & Levy, essentialism scale, 2006	Kite & Deaux, measure of anti-gay prejudice, 1986
Sanchez	Risk Behaviors and Psychosocial Stressors in the New York City House Ball Community: A Comparison of Men and Transgender Women Who Have Sex with Men	2010		U.S.	Community	English	Quantitative	Cross-sectional	N	N	MSM only	Stigmatized key pop(s) only	N/A	N/A	n=301 MSM; n=60 transgender women; total n=361	Yes	MSM only	N-N/A	.	.	.	.	.	.	Y	both	MTF	Sexual partner type(s) not specified	N/A	Not specified	Not specified	perceived/anticipated	N/A	N/A	N/A	Individual	manifestation or outcome	N/A	Unclear	stigma	attitude/perception/stereotype	disrespect	1. "perceived stigma measure": Statements such as: ‘‘Most people believe that a person like me cannot be trusted’’, ‘‘Most people think less of a person like me’’, and ‘‘Most employers will not hire a person like me’’. Higher score = greater perceived stigma. Cronbach's coefficient-alpha for measure: 0.84. 2. "perceived disrespect measure": Statements such as: ‘‘I have been treated with less resp…	1. Stigma score (mean (range)): a) MSM: 12.4 (6-24); b) TGF: 15.1 (6-23). Univar. Chi-square test statistic: -1.56 2. Respect score (mean (range)): a) MSM: 18.4 (7-28); b) TGF: 16.5 (8-28). Univar. Chi-square test statistic: 5.25 (p<0.01); multivar.: 9.01 (p<0.01).	N	Y	Martin and Dean, stigma and respect scales, (unpublished) 1995	.	.
Kashubeck	Risky Sexual Behavior in Gay and Bisexual Men: Internalized Heterosexism, Sensation Seeking, and Substance Use	2008		U.S.	Online survey sent to a variety of gay- related listservs, Yahoo groups, and other Internet resources	English	Quantitative	Cross-sectional	N		MSM+other pop	Community members/leaders	N/A	bisexuals	N=209 men. Avg age = 36.7 years, SD = 11.81. 80% White, 7% Latino, 5% Asian American, 4% biracial/multiracial, 2% other, and 1% African American. bout 84% of the sample identified as gay and 14% as bisex- ual. The majority (86%) were HIV-negative, 45% identified as single, 32% as married/partnered, and 16% were in a relationship.	Yes	MSM only	N-N/A	.	.	.	.	.	.	Y	non-transgender MSM only	N/A	Sexual partner type(s) not specified	N/A	Y	Not specified	internalized	N/A	N/A	N/A	Individual	multi	injection drug use	N	heterosexist	homophobia	N/A	IHNI—a 23-item questionnaire, 6 point Likert. Provide a reliable and valid measure of IH that did not include constructs other than IH, a problem with many measures. Mayfield reported an internal consistency coefficient alpha of .91 for the total score. In addition, expected correlations of the IHNI with other measures of IH, neuroticism, gay identity, extroversion, and social desirability provid…	IHNI: mean=44.39, SD=21.52 IHP: mean=8.49, SD=4.83. In this sample of gay and bisexual men, the data indicated that the greater the IH, the higher the expectations that substance use would enhance the sexual experience, which in turn was associated with more unprotected anal sex.	Y	Y-Cronbach's alpha given	Mayfield, Internalized Homonegativity Inventory, 2001	Herek, Cogan, & Gillis,Internalized Homophobia Scale (IHP)- short form, 2000	Martin & Dean, Internalized Homophobia Scale (IHP)- short form, 1987
Kappler	Roman Catholic Gay Priests: Internalized Homophobia, Sexual Identity, and Psychological Well-Being	2013		U.S.		English	Quantitative	Cross-sectional			MSM+other pop	Religious group members/leaders			156 Catholic male priests ; 75% identified as gay/bisexual		MSM only		.							not specified						internalized	N/A	N/A				N/A	N						Y	Y-Cronbach's alpha given	Mayfield, Internalized Homonegativity Inventory (INHI), 2001	.	.
Wyer	Salient egalitarian norms moderate activation of out-group approach and avoidance	2010		U.K.	School	English	Quantitative	Cross-sectional	N	N	MSM+other pop	Students	N/A	N/A	n=40 undergraduate students at University of Plymouth (n=26 F)	No	MSM only	N-N/A	.	.	.	.	.	.	Y	not specified	N/A	Sexual partner type(s) not specified	"homosexuals" specified; not limited to only MSM.	N/A	N/A	experienced/enacted	N/A	N/A	N/A	Group	manifestation or outcome	N/A	Y	attitude/perception/stereotype	prejudice/homoprejudice	N/A	1. 21-item HATH (Heterosexuals' Attitudes towards Homosexuals). 5-point scale (1=strong disagree, 5=strongly agree). In this study: highly reliable (alpha = 0.93). Averaged into single score.	Mean HATH score range: 2.90-4.95 (M=4.16, s=0.64). Results indicated that avoidance was automatically activated in response to out-group labels among participants with prejudiced attitudes. Significant main effect of target type, F(1, 36) = 4.88, p = .03, such that participants showed greater facilitation to respond to avoidance words (M = 18.64ms, s = 68.96) than to respond to approach words (M …	N	Y	Larsen, Reed, & Hoffman, HATH scale; 1980	.	.
Horn	School Differences in Heterosexual Students' Attitudes About Homosexulity and Prejudice Based on Sexual Orientation	2009		U.S.		English	Quantitative	Cross-sectional			Not specified	Students			N=1076 adolescents (n=648 female) attending two different highschools in the Midwest		MSM only		.							not specified						N/A	N/A	N/A				N/A	Y					N	N	partly	.	.	.
Savage	School psychology and issues of sexual orientation: Attitudes, beliefs and knowledge	2004		U.S.	University	English	Quantitative	Cross-sectional	N	N	Other pop only (no MSM or SW)	Health workers	N/A	N/A	n=288 school psychologists (215 females and 73 males, mean age = 44 years)	No	MSM only	N-N/A	.	.	.	.	.	.	Y	both	trans type not specified	Sexual partners include TG	"lesbians and gay males" "lesbian, gay, bisexual, and transgender (LGBT)"	N/A	N/A	N/A	N/A	N/A	N/A	Group	manifestation or outcome	N/A	Y	attitude/perception/stereotype	N/A	.	1. Attitudes Toward Lesbians and Gay Men Scale (ATLG) (Herek, 1988): previously proven as psychometrically sound instrument for purpose of assessing the attitudes of heterosexual individuals toward persons who identify as lesbian or gay (Blount, 2001). Responses recorded on 20 statements related to various views about female and male homosexuality, using 9-point Likert-type scale. Total composite…	"Based on the entire sample, the participants achieved a mean total scale composite score of 56.63 (SD = 28.7), ranging from 26 to 151. On the subscales, more favorable attitudes were reported toward lesbians (M = 24.22, SD = 14.96) than toward gay males (M = 32.51, SD = 14.74), though both scores were well within the positive range. When the response profiles were separated according to sex, sim…	N	N	Herek, ATLG, 1988	.	.
Averett	School social work and early childhood student's attitudes toward gay and lesbian families	2012		U.S.		English	Quantitative	Cross-sectional			Not specified	Students			59 university (undergraduate and graduate) students in social work or early childhood care; only 3% male and 92% identified as heterosexual		MSM only		.							not specified						N/A	N/A	N/A				N/A	Y						?	Y-Cronbach's alpha given	Kite and Deaux, Homosexuality Attitude Scale (HAS), 1986	Averett, School Professionals’ Attitudes Towards Homosexuality (SPATH), 2012 (developed by authors)	.
Horn	Schooling, Sexuality, and Rights: An Investigation of Heterosexual Students’ Social Cognition Regarding Sexual Orientation and the Rights of Gay and Lesbian Peers in School	2008		U.S.	Surveyed high school-aged heterosexual adolescents	English	Quantitative	Cross-sectional	N		Other pop only (no MSM or SW)	Students	Youth	High school students	N=1076. Females, n = 648; males, n = 428, Mean age = 15.8, SD = 1.03	No	MSM only	N-N/A	.	.	.	.	.	.	Y	not specified	N/A	Sexual partner type(s) not specified	N/A	Not specified	Y	N/A	N/A	N/A	beliefs and attitudes about sexual orientation and the rights of gay and lesbian peers	Institution	multi	N/A	Y	discrimination	prejudice/homoprejudice	Stigma	Survey participants in grades 10-12 in school. Measure on "exclusion and teasing judgments" using hypothetical scenarios, where participants evaluated extent it was right/wrong to tease gay male high school student. 5 point Likert scale (1=completely wrong, 3=neither right nor wrong, 5=completely all right). Responses averaged across 4 hypothetical scenarios. Also measured students' attitudes tow…	The strongest belief category for judgments about homosexuality was that of individual rights that was chosen almost half of the time (M = .49, SD = .35), followed by religious convention that was chosen approximately 20% of the time (M = .19, SD = .35). There were significant differences in the adolescents’ beliefs about the acceptability of homosexuality by gender, grade, race/ethnicity, and re…	N	N	.	.	.
Morman	Self-disclosure mediates the effects of gender orientation and homophobia on the relationship quality of male same-sex friendships	2013		U.S.		English	Quantitative	Cross-sectional			MSM+other pop	Stigmatized key pop(s) only			N=211 men, Geographically close=107, long distance=104		MSM only		.							not specified						experienced/enacted						N/A	N						Y	Y-Cronbach's alpha given	Floyd, Homophobia Scale, 2000	.	.
Baiocco	Self-disclosure to the best friend: Friendship quality and internalized sexual stigma in Italian lesbian and gay adolescents	2012		Italy		English	Quantitative	Cross-sectional			MSM+other pop	Stigmatized key pop(s) only			201 gay men and 202 lesbians		MSM only		.							not specified						internalized	N/A	N/A				N/A	Y						Y	Y-Cronbach's alpha given	Lingiardi, Baiocco, & Nardelli, Measure for Internalized Sexual Stigma for Lesbians and Gays (MISS-LG), 2010	.	.
Aerts	Sense of Belonging in Secondary Schools: A Survey of LGB and Heterosexual Students in Flanders	2012		Belgium		English	Quantitative	Cross-sectional			MSM+other pop	Students			1745 students; 90% self-identified as heterosexual		MSM only		.							not specified						perceived/anticipated	experienced/enacted	N/A				N/A	N						?	Y-Cronbach's alpha given	Al-Methen and Wilkinson, Perceived discrimination by teachers, 1998	Aerts et al., Perceived discrimination by teachers (adaprted from Utsey/Kreiger et al. Racism scales), 2012 (Current study)	Mohr & Fassinger, Outness Inventory (OI), 2000
Gandy	Service providers' atttiudes toward LGBTQ Youth	2013		U.S.		English	Quantitative	Cross-sectional			Other pop only (no MSM or SW)	Health workers			N=100 49 African American, 48 White, 1 Hispanic, 2 Unidentified		MSM only		.							not specified						N/A	N/A	N/A				N/A	Y						Y	Y-Cronbach's alpha given	Morrison, Parriag, & Morrison, Homonegativity Scale, 1999	HCSM, Pesonal Comfort Assessment Tool, 2008	Crisp, Gay Affirmative Practice Scale, 2006
Hequembourg	Sexual Assault Risks Among Gay and Bisexual Men	2014		U.S.		English	Mixed Methods	Cross-sectional			MSM only	Stigmatized key pop(s) only			N=183 gay and bisexual men aged 18-35 recruited in Buffalo, NY		MSM only		.							non-transgender MSM only						internalized	N/A	N/A				N/A	N					N	N	Y-Cronbach's alpha given	Nungesser, Nungesser Homosexuality Attitudes Inventory (NHAI), 1983	.	.
Smolenski	Sexual compulsivity and high-risk sex among Latino men: the role of internalized homonegativity and gay organizations	2009		U.S.		English	Quantitative	Cross-sectional			MSM only	Stigmatized key pop(s) only			N= 963 men at least 18 years, identification as a biological male and Latino, and a report of at least one sexual encounter with another male		MSM only		.							non-transgender MSM only						internalized	N/A	N/A				N/A	N						N	Y-Cronbach's alpha given	Ross & Rosser, Reactions toward Homosexuality scale, 1996	.	.
Gursimsek	Sexual Education and Teacher Candidates’ Attitudes Towards Sexuality	2010		Turkey	Faculty of education - teachers	English	Quantitative	Case-control	Y		Other pop only (no MSM or SW)	Teachers	N/A	.	478 participants, n=302 had attended sex ed class, 330 women (205 had done class)/148 (97 had done class) men. Age 19-23	No	MSM only	N-N/A	.	.	.	.	.	.	Y	not specified	trans type not specified	Sexual partner type(s) not specified	Questionnaire about sexual attitudes (including towards homosexuality in general) administered	Not specified	Y	N/A	N/A	N/A	.	Group	manifestation or outcome	N/A	Y	attitude/perception/stereotype	N/A	.	HAS - 5 point likert scale, 21 items. assesses peoples’ stereotyping, misconceptions, and anxieties about homosexuality. Cronbach's = 0.93 - lower scores indicate more favourable behaviour	"No significant difference between scores of the two groups relating to HAS scores between pre and post-test results, although scores of the participants attending the course (M = 60.68) were still higher than control (M = 58.32)" "Women also have significantly lower scores PRE (M = 34.28) than men (M = 41.40) in HAS, t(300) = 8.22, p < .01, and POST test HAS (women M = 57.80 men M = 65.13), t(30…	?	Y-Cronbach's alpha given	Kite & Deaux, Homosexuality attitude Scale (1986)	.	.
Brown	Sexual identity and heterosexual male students' usage of homosexual insults: an exploratory study	2010		Canada	University	English	Quantitative	Cross-sectional	N		Other pop only (no MSM or SW)	Students	N/A	.	111 male participants, undergrad (analysis of only 100 performed) - predominantly or exclusively heterosexual, over 18, diverse ethnic backgrounds	No	MSM only	N-N/A	.	.	.	.	.	.	Y	not specified	N/A	Sexual partner type(s) not specified	Questions about homosexuals in general, type not specified	Not specified	Y	N/A	N/A	N/A	.	Multi	manifestation or outcome	N/A	Y	other	other	homosexual insults, non-sexual and sexualized	Non-standardized homosexual insult usage quesstionnaire: 22 items, asks about frequency of using homosexual insults, high internal consistency. 0.95 alpha for non-sexual joking homosexual insults, 0.87 for non-sexual homosexual pressuring insults, 0.87 for sexualized homosexual insults.	Men with higher opposite-sex sexual interest score more highly correlated with non-sexualized joking homosexual insults, and sexualized insults. Higher masculine gender role score correlates with higher usage of sexualized and non-sexualized insults. Higher adherence to traditional gender ideologies correlated with higher usage of pressuring insults and sexualized insults.	N	Y-Cronbach's alpha given	Brown, Non-standardized homosexual insult usage questionnaire, 2010	.	.
Mohr	Sexual minority stress and changes in relationship quality in same-sex couples	2008		U.S.	Students at public universities who acted as respondents to study announcement. Online survey	English	Quantitative	Cross-sectional	N		MSM+other pop	Students	N/A	Same-sex couples	N=51, Ranged in age from 18–45 years (M = 22.65, SD = 5.11), and 62.2% were female and 37.8% were male. Of these individuals, 84% were undergraduate students and 16% were graduate students. The racial and ethnic composition of the sample was as follows: 2% Asian-American/ Pacific Islander, 14.0% Black/African-American, 2% Hispanic, 75% White, and 7% multiracial. Regarding sexual orientation, 13% …	Yes	MSM only	N-N/A	.	.	.	.	.	.	Y	both	trans type not specified	Sex exclusively with men	N/A	Y	Not specified	internalized	N/A	N/A	N/A	Group	manifestation or outcome	N/A	Y	homonegativity	stigma	N/A	LGBIS - The Internalized Homonegativity subscale consists of five items. The six-item Need for Privacy subscale assesses both moti- vation and efforts to conceal one’s sexual orientation including items that refer to concealment of one’s LGB orientation and one’s same-sex relationships. 6 point Likert. Cronbach’s alpha estimates for the Inter- nalized Homonegativity and Need for Privacy subscales…	Time 1 - Internalized homonegativity: mean 1.80, SD 1.06 Time 2 - Internalized homonegativity: mean 1.92, SD 1.16	Y	Y-Cronbach's alpha given	Mohr & Fassinger, Lesbian, Gay andBisexual Identity Scale (LGBIS), 2003	.	.
Morrison	Sexual Orientation Bias Toward Gay Men and Lesbian Women: Modern Homonegative Attitudes and Their Association With Discriminatory Behavioral Intentions	2011		Canada		English	Quantitative	Cross-sectional			Other pop only (no MSM or SW)	Students			N= 1,161 (age, M = 44.67, SD = 10.2) nonstudent men (n = 480; age, M = 46.9, SD = 10.4) and women (n = 681; age, M = 43.1, SD = 9.8)		MSM only	N-N/A	.						Y	not specified						N/A	N/A	N/A				N/A	Y						?	?	Herek, Attitudes Toward Lesbians and Gay Men scale (ATLG–Short Form), 1988	Morrison & Morrison, Modern Homonegativity Scale, 2002	.
Mohr	Sexual orientation identity and romantic relationship quality in same-sex couples	2006		U.S.	Community	English	Quantitative	Cross-sectional	N	N	MSM+other pop	Community members/leaders	N/A	lesbians	N=922lesbian, gay, and bisexual individuals comprised of 187 MSM couples (40.6%), 274 lesbian couples surveyed (cross-sectional).	Yes	MSM only	N-N/A	.	.	.	.	.	.	Y	non-transgender MSM only	N/A	Sexual partner type(s) not specified	bisexual participants-not specified if male or female bisexual	Y	Not specified	internalized	perceived/anticipated	N/A	N/A - others not directly stigma (e.g. uncertainty about sexual orientation status)	Multi	multi	N/A	Y	stigma	homonegativity	superiority, identity confusion	LGIS - developed through exploratory factor analysis, meas. 4 identity-related areas. 4 subscales: Internalized Homonegativity (0.80)-5 items, Need for Acceptance (0.73)-meas. stigma sensitivity, 5 items, Identity Confusion (0.79)-4 items, Superiority (0.70)-2 items. 7 point Likert. Survey. Mean, SD used, with ICC (intraclass correlation coefficients) calculated for each variable. Also used other…	Similarity b/n partners esp. for internalized homonegativity, identity superiority. Related to relationship quality. Results disaggregated into M & F (and full sample)- ICC differences b/n M & F nonsignificant (ie. Modest similarity on 4 identity variables b/n M & F couples). Correlations b/n high levels in one subscale and another (e.g. homonegativity & identity confusion) at the individual leve…	Y	Y	Mohr & Fassinger, Lesbian and Gay Identity Scale (LGIS), 2000	.	.
Dragowski	Sexual Orientation Victimization and Posttraumatic Stress Symptoms Among Lesbian, Gay, and Bisexual Youth	2011		U.S.		English	Quantitative	Cross-sectional			MSM+other pop	Teachers			N=350; 56% men, 45% women		MSM only	N-N/A	.						Y	not specified						internalized	experienced/enacted					N/A	N						?	Y-Cronbach's alpha given	Shidlo, Personal Homonegativity scale, one of three subscales of the Revised Homosexuality Attitude Inventory, 1994	.	.
Wong	Sexual Practices and Psychosocial Correlates of Current Condom Use Among Chinese Gay Men in Hong Kong	2004		China (Hong Kong)		English	Quantitative	Cross-sectional			MSM only	Stigmatized key pop(s) only			N=187 Chinese gay men ages 17-35 in Hong Kong		MSM only		.							not specified						experienced/enacted	internalized	perceived/anticipated				N/A	N						N	Y-Cronbach's alpha given	Weinberg & Williams, Male Homosexual Questionnaire, 1974	McKirnan et al., Identification & Involvement with the Gay Community Scale (IGCS), 1995	Fishbein et al, Attitudes Toward Coming Out, 1993
Gromer	Sexual Prejudice Among Barbadian University Students	2013		Barbados		English	Quantitative	Cross-sectional			Not specified	Students			N=251 students from a Barbadian university (77.3% women)		MSM only		.							not specified						internalized	perceived/anticipated	N/A				N/A	Y					Y	Y	Y-Cronbach's alpha given	Hudson & Ricketts, Index of Attitudes Toward Homosexuals (IAH), 1980	Chonody, Sexual Prejudice Scale (SPS), 2009	.
Boone	Sexual Prejudice Among Heterosexual College Men as a Predictor of Condom Attitudes	2009		U.S.	School	English	Quantitative	Cross-sectional	N	N	MSM only	Students	N/A	N/A	n=100 heterosexual male college students from southwestern US. Average age = 19.7 yrs; 43% European American, 39% Christian	No	MSM only	N-N/A	.	.	.	.	.	.	Y	not specified	N/A	Sexual partner type(s) not specified	"gay men"	N/A	N/A	experienced/enacted	N/A	N/A	N/A	Group	manifestation or outcome	HIV/AIDS	Unclear	prejudice/homoprejudice	attitude/perception/stereotype	N/A	1. Realistic threat. 12-item measure. Rated on 10-point scale (strongly disagree to strongly agree). Higher score = stronger feelings of realistic threat. Cronbach's alpha: 0.87. 2. Symbolic threat: 12-item scale. Rated on 12-point scale (strongly disagree to strongly agree). Higher score = stronger perception of symbolic threat from gay men. Cronbach's alpha: 0.88. 3. Intergroup anxiety (anxiety…	Mean (SD) [range of scores of scale]: 1. Realistic threat: 53.2 (23.3) [14-114] 2. Symbolic threat: 64.0 (24.9) [14-120] 3. Intergroup anxiety: 49.0 (23.7) [12-120] 4. Negative stereotypes: -10.5 (100.7) [-420 - 199] 5. Prejudice: 63.8 (22.2) [22-120] 6. "AIDS/Gay Disease": 3.0 (1.6) [2-9]. These results indicate that the belief is not held strongly among the heterosexual college men in the sampl…	N	Y	Stephen & Stephan, (realistic threat), (symbolic threat), (intergroup anxiety), (negative stereotypes), (prejudice) scales, 2000,	Snell and Finney, Fear of AIDS subscale of Multidimensional AIDS Anxiety Questionnaire, 1998	.
Bauermeister	Sexual Prejudice Among Puerto Rican Young Adults	2007		Puerto Rico	Stratified random sample of Puerto Rican undergraduates	English	Quantitative	Cross-sectional	N	N	Other pop only (no MSM or SW)	Students	N/A	Stratified random sample of undergraduates	N=360 heterosexual undergraduate students recruited from the second largest public undeegraduate campus in Puerto Rico in 2001.	No	MSM only	N-N/A	.	.	.	.	.	.	Y	not specified	N/A	Sexual partner type(s) not specified	N/A	N	Y	N/A	N/A	N/A		Individual	manifestation or outcome	N/A	Y	prejudice/homoprejudice	attitude/perception/stereotype		Spanish translation of the original ATLG scale modified to include 16 of 20 items	Moderate association between participants’ interaction with gay men and lesbians and their perception of their peers’ similarity in their, attitudes toward homosexuals (r = .24, se = .05, p < .05), moderately strong negative association (r = .45, se = .07, p < .05) between quality of participants’ interactions with gay and lesbian individuals and negative attitudes toward homosexual significant c…	Y	Y-Cronbach's alpha given	Herek, ATLG scale, 1984	.	.
Diaz	Sexual Risk as an Outcome of Social Oppression: Data From a Probability Sample of Latino Gay Men in Three U.S. Cities	2004		U.S.	Probability sample of 912 Latino gay men in 3 US cities	English	Quantitative	Cross-sectional	N	N	MSM only	Stigmatized key pop(s) only	N/A	Time-space probability sample of Latino gay men drawn from men entering social venues in New York, LA, and Miami	N=912 Latino gay men; 309 from New York, 302 from Miami, and 301 from LA	Yes	MSM only	N-N/A	.	.	.	.	.	.	Y	not specified	N/A	Sexual partner type(s) not specified	N/A	Y	N	internalized	perceived/anticipated	experienced/enacted		Individual	manifestation or outcome	N/A	N	homophobia	discrimination	social opression	11 items in three different domains were used to create a homphobia scale All items on the three different scales were responded to by a 4-point frequency Likert scale ranging from never (0), once or twice (1), a few times (2), to many times (3). The three scales showed high levels of internal consistency: homophobia (Cronbach’s = .75), racism (Cronbach’s = .82), and poverty (Cronbach’s = .71). S…	Homophobia was statistically significantly related to high sexual risk	Y	Y-Cronbach's alpha given	.	.	.
Folch	Sexual Risk Behaviour And Its Determinants Among Men Who Have Sex With Men In Catalonia, Spain	2009		Spain	Conveience sample in the community	English	Quantitative	Cross-sectional	N	N	MSM only	Stigmatized key pop(s) only	N/A	Convenience sample of MSM	N=850 MSM recruited in 2006 from saunas, sex-shops, bars, and a public park	Yes	MSM only	N-N/A	.	.	.	.	.	.	Y	not specified	N/A	Sex with men and women	N/A	Y	N	internalized	N/A	N/A		Individual	driver or facilitator	N/A	N	homophobia		internalised homophobia	The level of internalised homophobia, that is the negative attitude men have about their homo/bisexuality, was estimated using seven statements on acceptance of their sexuality in which the replies went from 1 (totally agree) to 4 (do not agree) [22]. Once the internal consistency of the replies was calculated (Cronbach alfa, 0.823), the variable was calculated for each individual as the mean of …	Homosexuals and bisexuals had a high dregree of internalised homophobia	Y	Y-Cronbach's alpha given	.	.	.
Biss	Sexual Satisfaction as More than a Gendered Concept: The Roles of Psychological Well-Being and Sexual Orientation	2005		U.S.		English	Quantitative	Cross-sectional			MSM+other pop	Stigmatized key pop(s) only			N=596 Caucasian gay men and lesbian women regruited through an internet-based survey		MSM only		.							not specified						internalized	N/A	N/A				N/A	N						N	Y-Cronbach's alpha given	Shidlo, Revised Homosexuality Attitude Inventory, 1994	.	.
Hequembourg	Sexual victimization and health-related indicators among sexual minority men	2011		U.S.		English	Quantitative	Cross-sectional			MSM only	Stigmatized key pop(s) only			634 gay and bisexual identified men		MSM only		.							not specified						internalized	N/A	N/A				N/A	Y						?	Y-Cronbach's alpha given	Berger, Ferrans, & Lashley, HIV stigma scale (adapted for use with LGB), 2001	Frost, Parsons, & Nanin, gay-related stigma, 2007	.
Brown	Shame, Internalized Homophobia, Identity Formation, Attachment Style, and the Connection to Relationship Status in Gay Men	2010		Australia	Broad - invited online, at doctors surgeries, through newspaper	English	Quantitative	Cross-sectional	N		MSM only	Stigmatized key pop(s) only	N/A	.	166 gay men, mean age 46.7 years	Yes	MSM only	N-N/A	.	.	.	.	.	.	Y	not specified	N/A	Sexual partner type(s) not specified	self-identified gay men	Y	Not specified	perceived/anticipated	internalized	N/A	.	Individual	multi	N/A	Y	shame	homophobia	.	ISS - 30 items, 5 point lichert scale - 0 (never) to 4 (almost always). 2 subscales - shame (24 items), self esteem (6 items), only shame items used. Cook (1996) reportss .95 cronbach's, and test–retest cor- relation as .84. In the current study, the alpha for the shame items was .95 LIHS - modified from original 52 items - Personal feelings about being gay (PERSG; 10 items, α = .91), Public iden…	shame and internalized homophobia assoicated with anxious/avoidant attachment style. Low shame scores, similar to 'asymptomatic patients'. Also this sample showed low total internalized homophobia. Those with higher internalized homophobia showed lesser rates of having come out to friends/family. Men previously married or men not currently in a relationship had higher levels of shame and internal…	?	Y-Cronbach's alpha given	Cook, Internalized Shame Scale (1996)	Szymanski & Chung, Lesbian Inter-nalized Homophobia Scale ( 2001)	.
Reilly	Shopping behaviour among gay men: issues of internalized homophobia and self-esteem	2007		U.S.		English	Quantitative	Cross-sectional			MSM only	Stigmatized key pop(s) only			N=213 gay men found using an Internet-survey design		MSM only		.							not specified						internalized	N/A	N/A				N/A	N						N	Y-Cronbach's alpha given	Nungesser, Nungesser Homosexuality Attitudes Questionnaire, 1983	.	.
Malley	Significant and other: systemic family therapists on lesbians and gay men	2004		U.K.	Community (mail)	English	Quantitative	Cross-sectional	N	N	Other pop only (no MSM or SW)	Health workers	N/A	N/A	n=130 systemic family therapists (The majority of survey respondents were white, female and heterosexual. The age range was 27 to 68 years of age, with nearly half of the respondents aged between 40 and 50 years old.)	No	MSM only	N-N/A	.	.	.	.	.	.	Y	not specified	.	Sexual partner type(s) not specified	"lesbians and gay men"	N/A	N/A	N/A	N/A	N/A	N/A	Group	manifestation or outcome	N/A	N	attitude/perception/stereotype	N/A	.	1. Index of Attitudes to Homo- sexuals (IAH) (Hudson & Ricketts, 1980): to measure therapists’ general perceptions of lesbians and gay men. reliable and valid measure in terms of internal consistency (coefficient alpha = .901) and the SEM (standard error of measurement = 4.75) 25-item measure; answers on 5-point Likert-type scale.	"In terms of the degree of familial, social and professional contact with lesbians and gay men that respondents reported, all were associated with attitudes as measured on the IAH (respectively r[178] = .1696, p<.05; r[180] = .5364.p<.001; r[180] = .4376, p<.001). Those respondents who had more contact scored lower on the IAH (i.e. were more accepting) than those who had less contact. Therapists …	Y	Y	Hudson & Ricketts, 1980: IAH	.	.
Detenber	Singaporeans' Attitudes Toward Lesbians and Gay Men and Their Tolerance of Media Portrayals of Homosexuality	2007		Singapore	Random sample of citizens reached through random digit dialing	English	Quantitative	Cross-sectional	N		Other pop only (no MSM or SW)	Community members/leaders	N/A	Random sample of Singapore citizens and permanent residents	N=1004 citizens and permanent residents 18 years or older. Sampled using random digit dialing conducted by interviewers over periods of 5 days in January 2005. Comparison of sample to census data showed sample similar to general population	No	MSM only	N-N/A	.	.	.	.	.	.	Y	not specified	N/A	Sexual partner type(s) not specified	N/A	N	Y	N/A	N/A	N/A	Attitude felt by respondents towards key pop	Community		N/A	Y	attitude/perception/stereotype	other	tolerance	Respondents generally held negative attitudes toward lesbians and gay men- 68.6% negative, 22.9% positive & 8.5% were neutral. Respondents were somewhat less intolerant toward media portrayals of homosexuality. Intrinsic religiosity better predicts negative attitudes than extrinsic religiosit.	?	?	Y-Cronbach's alpha given	Herek, ATLG scale, 1984	.	.
Bassett	SOAP: Validating the Sexual Orientation and Practices Scale	2005		U.S.	Two phase study. Phase 1- questionnaire completed by Christian liberal arts college students. Phase 2 - using scores on the SOAP scale, students divided into three groups who then participated in a decision-making task where they were given money and required to give at least some of it away	English	Quantitative	Cross-sectional	N		Other pop only (no MSM or SW)	Students	N/A	Christian liberal arts college students	N=128. 83 female, 45 male, avg. age = 19.5 years. The average response to the statement, "I am a Chris- tian," was 8.27 (with a "9" indicating ".strongly agree").	No	MSM only	N-N/A	.	.	.	.	.	.	Y	not specified	N/A	Sexual partner type(s) not specified	N/A	N/A	Y	N/A	N/A	N/A	N/A	Institution	driver or facilitator	N/A	Y	attitude/perception/stereotype	N/A	N/A	SOAP - The Instrument contains three sub- scales: (a) attitudes toward single homosexuals who are sexually active, (b) attitudes toward sin- gle homosextials who are celibate, and (c) atti- tudes toward single heterosexuals who are sexually active. 15 items, 9 point Likert. Cron- bach's alphas for the three subscales ranging from .75 to .84. Motivation to Control Attitudes scale - modified to foc…	SOAP: Celibate homosexuals -mean=4.75, SD=2.05, alpha=0.85 Sexually active homosexuals -mean=3.37, SD=1.68, alpha=0.75 Sexually active heterosexuals -mean=3.37, SD=1.52, alpha=0.68 Motivation to Control Attitudes Scale: Desire to Control Prejudicial Reactions for Gays/Lesbians -mean=6.34, SD=1.39, alpha=0.78 Intolerance for Gays/Lesbians -mean=4.46, SD=3.01, alpha=0.63 Valuing Gays/Lesbians -mean…	?	partly	Bassett & Rosik, Sexual Orientation and Practice, 2003	Bassett et al., Motivation to Control Attitudes scale, 2003	Herek & Capitanio, Attitudes Toward Gay Men, 1996
Choi	Social Discrimination, Concurrent Sexual Partnerships, and HIV Risk Among Men Who have Sex with Men in Shanghai, China	2008		China		English	Quantitative	Cross-sectional			MSM only	Stigmatized key pop(s) only			N=477 MSM recruited from Shnghai, China in 2004-2005		MSM only		.							not specified						experienced/enacted	N/A	N/A				N/A	N						N	Y-Cronbach's alpha given	Diaz et. Al, Experiences of Homophobic Discrimination, 2001	.	.
Mavor	Social Group and Moral Orientation Factors as Mediators of Religiosity and Multiple Attitude Targets	2008		Australia		English	Quantitative	Cross-sectional			Other pop only (no MSM or SW)	Religious group members/leaders			N=143 practicing Australian Christians		MSM only		.							not specified						N/A	N/A	N/A				N/A	Y						N	Y-Cronbach's alpha given	Herek, ATLG scale, 1987	Cox, modern homonegativity scale, 1998	.
Ramirez-Valles	Social Integration and Health: Community Involvement, Stigmatized Identities, and Sexual Risk in Latino Sexual Minorities	2010		U.S.	Recruited through respondent-driven sampling on social networks - Chicago & San Francisco	English	Quantitative	Cross-sectional	N		MSM only	Stigmatized key pop(s) only	N/A		643 individuals (N = 320 in Chicago; N = 323 in San Francisco), aged 18 to 73	Yes	MSM only	N-N/A	.	.	.	.	.	.	Y	both	MTF	Sexual partner type(s) not specified	self-identified as Latino and either gay, bisexual, or transgender (male to female)	Y	Not specified	internalized	experienced/enacted	N/A		Individual	manifestation or outcome	race/ethnicity	N	stigma	shame		Experienced stigmatization was measured by 20 items reflecting events across the life span and across a variety of contexts (e.g., work environment, family) and actions (e.g., verbal and physical abuse, displacement). The response choices ranged from 1 = never to 4 = many times. Internalized stigmatization was assessed in a similar fashion. A total of 17 items comprise this measure.	Stigma is related to sexual risk behavior only in the noninvolved (in LGBT/AIDS communities) group. For this group, the total effect of experienced homosexual stigma (via the factors of internalization and sexual behavior under the influence) on sexual risk behavior is modest but significant (β = .051, p < .05). Moreover, internalized homosexual stigma is associated with sexual risk behavior (β =…	N	Y-Cronbach's alpha given	Ramirez-Valles et al, Homosexual stigmatization (experienced & internalized), 2010 (current study)	.	.
Huebner	Social Oppression, Psychological Vulnerability, and Unprotected Intercourse Among Young Black Men Who Have Sex With Men	2013		U.S.		English	Quantitative	Cross-sectional			MSM only	Stigmatized key pop(s) only			N=1,289 young black MSM from 2 Texas cities (ages 18-29)		MSM only		.							not specified						internalized	experienced/enacted	N/A				race/ethnicity	N					N	N	Y-Cronbach's alpha given	Diaz et al., Experiences of Racism, 2004	Diaz et. Al, Experiences of Homophobia, 2004	Nungesser, Internalized homophobia, 1983
Camilleri	Social Work Students' Attitudes toward Homosexuality and Their Knowledge and Attitudes toward Homosexual Parenting as an Alternative Family Unit: An Australian Study	2007		Australia	University - undergrads of social work	English	Mixed Methods	Cross-sectional	N		Other pop only (no MSM or SW)	Students	N/A	Undergrad students in final year of social work	60 complete questionnaires collected	No	MSM only	N-N/A	.	.	.	.	.	.	Y	non-transgender MSM only	.	Sexual partner type(s) not specified	Homosexual parents', including gay and lesbian (same-gendered) couples rearing a child	Y	Y	N/A	N/A	N/A		Group	multi	N/A	Y	homophobia	attitude/perception/stereotype		IHP - high degree of validity and reliability - 25 items, The scores of the IHP scale range from 0 to 100: 0–25 indicates ‘high grade non-homophobic’, 26–50 is ‘low grade non-homophobic’, 51– 75 is ‘low grade homophobic’, and 76–100 is ‘high grade homophobic'. 5-point Lichert scale 1-strongly agree to 5-strongly disagree.Frequency, mean and median results used. Also used the CRQ (Couple's Rating …	Of the 60 useable responses to the IHP, scores on the IHP ranged from 0 to 79 with a mean of 27.6 and a median of 26.5. 91.6% fell into non-homophobic range, indicating similar attitudes among students. 46.7% - high grade non-homophobes, 44.9% - low grade non-homophobes, 6.7% - low grade homophobes, 1.7% - high grade homophobes Results of CRQ were not significant - students favoured all 3 types o…	Y	Y	Hudson & Ricketts’, Index of Homophobia (IHP) scale, 1980	.	.
Papadaki	Social work students' attitudes towards lesbians and gay men: the case of the social work department in Crete, Greece	2013		Greece		English	Quantitative	Cross-sectional			Other pop only (no MSM or SW)	Students			N=281 males and females		MSM only		.							not specified						N/A	N/A					race/ethnicity	Y						Y	Y-Cronbach's alpha given	Herek, ATLG (ATG, ATL), 1994	.	.
Torres	Sociocontextual Factors: Moving Beyond Individual Determinants of Sexual Risk Behavior Among Gay and Bisexual Adolescent Males	2013		U.S.		English	Quantitative	Cross-sectional			MSM only	Stigmatized key pop(s) only			N=52 adolescent gay and bisexual males recruited from a youth program at the Milwaukee LGBT Community Center		MSM only		.							not specified						perceived/anticipated	N/A	N/A				HIV/AIDS	N					N	N	Y-Cronbach's alpha given	Herek & Glunt, Perceptions of Local Stigma Scale, 1995	.	.
Vega	SOMOS: evaluation of an HIV prevention intervention for Latino gay men	2010		U.S.		English	Quantitative	Cross-sectional			MSM+other pop	Stigmatized key pop(s) only			N=113 gay male latino participants		MSM only	N-N/A	.						Y	not specified						internalized						race/ethnicity	N						?	?	.	.	.
Baunach	SOUTHERN (DIS)COMFORT: SEXUAL PREJUDICE AND CONTACT WITH GAY MEN AND LESBIANS IN THE SOUTH	2009		U.S.	College - undergrad sociology class	English	Quantitative	Cross-sectional	N		Other pop only (no MSM or SW)	Students	N/A	.	White and black students only, final sample 601, 66.4% female, age 17-69	No	MSM only	N-N/A	.	.	.	.	.	.	Y	not specified	N/A	Sexual partner type(s) not specified	Students asked about their attitudes towards homosexuals (in general)	N/A	Y	N/A	N/A	N/A		Group	manifestation or outcome	N/A	Y	prejudice/homoprejudice	attitude/perception/stereotype		Ten lesbian items into the ATL scale (mean 1⁄4 21.8, sd 1⁄4 8.6); the ten gay-men items into the ATG scale (mean 1⁄4 27.0, sd 1⁄4 10.2); and all 20 items into the ATLG scale (mean 1⁄4 48.7, sd 1⁄4 17.9).All three scales evidenced high internal consistency with alpha values of .89, .93, and .95, respectively. Five response categories were provided for each item: strongly agree (1), agree (2), unsu…	ATLG mean score 46, below the median of 60, ATG 26.8 mean, ATL 21.8 mean, again below the median of 30. Respondents were particularly less prejudiced toward lesbians than gay men, and contact with gay/lesbians significantly reduced amount of prejudice.	Y	Y-Cronbach's alpha given	Herek, Attitudes Toward Lesbians and Gay Men (ATLG), 1994	.	.
Carrera-Fernández	Spanish Adolescents’ Attitudes toward Transpeople: Proposal and Validation of a Short Form of the Genderism and Transphobia Scale	2014		Spain		English	Quantitative	Cross-sectional			Not specified	Students			N=800 spanish students in the final 2 years of secondary education (50.7% girls)		MSM only		.							both						N/A	N/A	N/A				N/A	Y					Y	Y	Y-Cronbach's alpha given	Hill & Willoughby, Genderism and Transphobia Scale (GTS), 2005	Raja & Stokes, Modern Homophobia Scale (MHS), 1998	.
Rendina	Stigma and Sexual Compulsivity in a Community-Based Sample of HIV-Positive Gay and Bisexual Men	2012		U.S.	Community sample (NYC)	English	Quantitative	Cross-sectional	N		MSM only	Stigmatized key pop(s) only			127 HIV+ gay and bisexual men	Yes	MSM only	N-N/A	.	.	.	.	.	.	Y	not specified	.	Sexual partner type(s) not specified	.	Y	Not specified	internalized				Not Specified	intersecting/layered	HIV/AIDS	N	homonegativity	stigma		The Personal Homonegativity subscale of the Internalized Homonegativity Inventory (Mayfield W. The development of an internalized homonegativity inventory for gay men. J Homosex. 2001;41(2):53–76.) was administered to measure internalized stigma related to sexual orientation. The subscale consists of 11 items (e.g., ‘‘I sometimes resent my sexual orientation’’) that are rated on a Likert-type sca…	Tthe number of recent male sexual partners and internalized HIV stigma were significantly associated with sexual compulsivity symptomology, while internalized homonegativity and interpersonal HIV stigma were not.	?	Y-Cronbach's alpha given	Mayfield W (2001)	.	.
Radcliffe	Stigma and Sexual Health Risk in HIV-Positive African American Young Men Who Have Sex with Men	2010		U.S.	Outpatient clinic	English	Quantitative	Cross-sectional	N		MSM only	Stigmatized key pop(s) only	Youth	young MSM, African American, HIV+	40 young men ages 16–24 years (M = 20.40, SD = 1.99) (MSM, African American). 39 (97.5%)African American, with one identifying as African American multiracial. 75% (n= 30) of participants self-identified as gay, and 25% (n= 10) as bisexual.	Yes	MSM only	N-N/A	.	.	.	.	.	.	Y	not specified	N/A	Sex with men and women	75% gay homosexual, 25% bisexuals	Y	Not specified	perceived/anticipated	N/A	N/A	.	Individual	intersecting/layered	HIV/AIDS	Y	stigma	N/A	.	tems from the HIV stigma scale were reworded to create a com- parable 7-item scale assessing perceptions of social avoidance, rejection, and shame related to being ‘‘not straight.’ Dichotomous responses. No reliability analysis conducted. HIV stigma scale also conducted.	Endorsed stigma related to their non- heterosexual status (90%) or their HIV status (88%). 78% endorsed both sexual minority stigma and HIV stigma. Overall ratings of HIV stigma and sexual minority stigma were comparable, t (39) = 0.55, p = 0.59, r = 0.09. Thus, as hypothesized, youth perceived similar levels of stigma for their HIV-positive status and their sexuality. Sexual minority stigma mean…	?	N	Swenderman, HIV stigma scale, 2004	.	.
Lyons	Stigma or Sympathy? Attributions of Fault to Hate Crime Victims and Offenders	2006		U.S.	University	English	Mixed Methods	Quasi-experimental	Y, respondents read fictional, randomly constructed scenarios of harass- ment, intimidation, and/or violence		MSM+other pop	Students	N/A	N/A	N=320; students recruited from introductory sociology courses at the University of Washington. About 67 percent were female. More than 70 percent were between ages 18 and 21.	No	MSM only	N-N/A	.	.	.	.	.	.	Y	not specified	N/A	Sexual partner type(s) not specified	N/A	Not specified	Not specified	internalized	N/A	N/A	Attitude felt by respondents towards key pop	Individual		race/ethnicity	Y	attitude/perception/stereotype	stigma	blame	Respondents appear especially sensitive to racial status asymmetry, blaming white offenders more than black offenders and black victims less than white victims, but sympathy is not evident for gay and lesbian victims. Results also suggest that gay and lesbian victims are held more accountable for their actions than heterosexual victims and that respondent’s attitudes shape attributions of blame.	?	?	N	Herek, ATG scale, 1994	.	.
Ramirez-Valles	Stigma towards PLWHA: The Role of Internalized Homosexual Stigma in Latino Gay/Bisexual Male and Transgender Communities	2013		U.S.		English	Quantitative	Cross-sectional			MSM+other pop	Stigmatized key pop(s) only			N=643 Latino men in Chicago and San Francisco who self-identified as gay, bisexual, or transgender (M to F)		MSM only		.							both						internalized	perceived/anticipated	N/A				HIV/AIDS	Y					partly	partly	Y-Cronbach's alpha given	Ramirez-Valles et al, Homosexual stigmatization (experienced & internalized), 2010 (current study)	.	.
Frost	Stigma, Concealment and Symptoms of Depression as Explanations for Sexually Transmitted Infections among Gay Men	2007		U.S.	Community LGB event	English	Quantitative	Cross-sectional	N		MSM only	Stigmatized key pop(s) only	N/A	Self-identified gay men at community event	594 self-identified gay men. Participants’ ages ranged from 18 to 77 (M = 37.83, SD = 11.35) and were 63.3 percent White (n = 376)	Yes	MSM only	N-N/A	.	.	.	.	.	.	Y	not specified	trans type not specified	Sexual partner type(s) not specified	Self-identified gay men, exclusively gay? - not identified in results	Y	Not specified	perceived/anticipated	experienced/enacted	N/A	.	Individual	manifestation or outcome	N/A	Y	stigma	attitude/perception/stereotype	.	"Two subscales of a stigma measure (Berger, Ferrans, & Lashley, 2001) were used: personalized stigma and disclosure. Items were modified to assess gay-related stigma. Personalized stigma (α = .90) -f 10 items - awareness of societal attitudes about gay people and the potential social consequences related to being gay.Disclosure (α = .82) - 8 items - extent to which participants disclosed their se…	"Personalized stigma was positively related to stigma concealment (r = .63, p < .001) and symptoms of depression (r = .30, p < .001). However, personalized stigma was not related to lifetime history of STIs. Stigma concealment was positively related to symp- toms of depression (r = .33, p < .001). However, stigma concealment was negatively correlated with lifetime history of STIs (r = –.10, p < .…	?	Y-Cronbach's alpha given	Berger, Ferrans, & Lashley, HIV stigma scale, 2001	.	.
Bockting	Stigma, Mental Health, and Resilience in an Online Sample of the US Trangender Population	2013		U.S.		English	Quantitative	Cross-sectional			MSM+other pop	Stigmatized key pop(s) only			N=1093 M->F & F->M		MSM only		.							not specified						experienced/enacted	perceived/anticipated	N/A		Individual		HIV/AIDS	Y						N	N	Derogatis, Stigma Consciousness Scale, 2000	Clements-Noelle, Marx, & Katz, Gender Discrimination, 2006	.
Goldberg	Stigma, Social Context, and Mental Health: Lesbian and Gay Couples Across the Transition to Adoptive Parenthood	2011		U.S.		English	Quantitative	Cross-sectional			MSM+other pop	Stigmatized key pop(s) only			90 couples: 52 lesbian, 38 gay male		MSM only		.							not specified						internalized	experienced/enacted	N/A				N/A	N						Y	Y-Cronbach's alpha given	The Human Rights Campaign's, State legal climate: Assessment of state legal climate was based on the classification procedures of “Family Equality Index”, 2002	Herek & Glunt, Internalized homophobia, 1995	.
Fingerhut	Straight Allies: What Predicts Heterosexuals’ Alliance With the LGBT Community?	2011		U.S.		English	Quantitative	Cross-sectional			Other pop only (no MSM or SW)				201 heterosexual adults (121 women, 80 men)		MSM only		.							not specified						N/A	N/A	N/A				N/A	Y						?	Y-Cronbach's alpha given	Pittinsky, Rosenthal, &Montoya, Allophilia Scale, 2011	Herek, Attitudes Toward Lesbians and Gay Men Scale (ATLG), 1984	Fingerhut, Action on behalf of the LGBT community, 2011 (current article)
David	Stress and Coping Among Gay Men: Age and Ethnic Differences	2008		U.S.	Participants through advertisements at agencies, organizations, and busi- nesses that provide social and recreational services and programs to gay men	English	Quantitative	Cross-sectional	N		MSM+other pop	Community members/leaders	N/A	queer, bisexual	N=377, groups of younger (age 18–34) Black and White men, middle-aged (age 35–54) Black and White men, and older (age 55􏰍) Black and White men.	Yes	MSM only	N-N/A	.	.	.	.	.	.	Y	non-transgender MSM only	N/A	Sexual partner type(s) not specified	Choices for sexual identity included gay, queer, bisexual, but mostly gay, and bisexual, but mostly heterosexual. Transgendered excluded	Y	Not specified	perceived/anticipated	internalized	N/A	N/A	Individual	multi	race/ethnicity	Y	homonegativity	stigma	N/A	RHAI - measures personal and global homonegativity. 2 subscales: Personal Homonegatiivty subscale, 15 tems; Global Homonegativity subscale, 9 items. The coefficient alpha’s for total homonega- tivity ranged from .76 to .92 across all groups.	In the present study, findings regarding mean differences in perceived stigmatization by age and ethnicity support the notion that membership in more than one minority group is possibly compounded among Black older adult gay men. These men expe- rienced significantly greater homonegativity and lower sexual identity disclosure across all groups, significantly greater per- ceived racism than younge…	?	Y-Cronbach's alpha given	Shidlo, Revised Homosexuality Attitude Inventory, 1994	.	.
Kelly	Stress and Coping Among HIV-Positive Barebackers	2009		U.S.	LGB community events in NYC	English	Quantitative	Cross-sectional	N		MSM only	Stigmatized key pop(s) only	N/A	.	From a sample of 669 gay and bisexual men - subsample used - "66 HIV-positive men with complete data on barebacking identity and other psychosocial variables. Average age of 40.29 (SD = 10.1), just over half were men of color (54.2%) and most were gay identified (93.1%)"	Yes	MSM only	N-N/A	.	.	.	.	.	.	Y	non-transgender MSM only	N/A	Sexual partner type(s) not specified	HIV positive gay/bisexual men	Y	Not specified	experienced/enacted	perceived/anticipated	N/A	.	Individual	manifestation or outcome	N/A	N	stigma	N/A	.	Gay related stigma scale - 10-item Likert-type scale (1 = strongly disagree, 4 = strongly agree) assessing stigma and negative consequences resulting from disclo- sure of one’s sexual identity, a = .90. --> Scale is modification of HIV related stigma scale	Gay stigma mean score=20.87, SD 17.30. "However, barebackers reported higher levels of gay related stigma (F = 4.895; P < .05)" than non-barebackers. Barebackers defined as those intentionally participating in unprotected anal sex	?	Y-Cronbach's alpha given	.	.	.
Wight	Stress and Mental Health Among Midlife and Older Gay-Identified Men	2012		U.S.		English	Quantitative	Cross-sectional			MSM only	Stigmatized key pop(s) only			202 self-identified gay men		MSM only		.							not specified						perceived/anticipated	N/A	N/A				HIV/AIDS	N						?	Y-Cronbach's alpha given	Wight et al., Perceived gay-related stigma (adapted from Wight 2006 HIV Stigma scale), 2012 (current study)	.	.
Otis	Stress and relationship quality in same-sex couples	2006		U.S.		English	Quantitative	Cross-sectional			MSM+other pop	Stigmatized key pop(s) only			N=262 individuals /131 same-sex couples completing a closed-access web-based survery. (n=170 females; n=92 males)		MSM only		.							not specified						internalized	perceived/anticipated	N/A		Individual	multi	N/A	N					N	N	Y-Cronbach's alpha given	Wright, Dye, Jiles & Marcello, The Internalized Homophobia Scale (IHS), 1999	Otis & Skinner, Nine Questions from the Triology Project Survey, 1996	.
Cox	Stress-Related Growth, Coming Out, and Internalized Homonegativity in Lesbian, Gay, and Bisexual Youth. An Examination of Stress-Related Growth Within the Minority Stress Model	2011		Belgium		English	Quantitative	Cross-sectional			MSM+other pop	Youth			N=6249		MSM only	N-N/A	.						Y	both						internalized						MSM or TG	Y						?	Y-Cronbach's alpha given	Mayfield, Internalised Homonegativity Inventory, 2001	.	.
Berg	Structural and environmental factors are asscoiated with internalised homonegativity in men who have sex with men: Findings from the European MSM internet survey (EMIS) in 38 countries	2012		Europe		English	Quantitative	Cross-sectional			MSM+other pop	Stigmatized key pop(s) only			N=144,777 men		MSM only		.							not specified						internalized	perceived/anticipated					HIV/AIDS	Y						Y	Y-Cronbach's alpha given	.	Ross & Rosser (revised by Smolenski, Diamond, Ross & Rosser 2010), Reactions to Homosexuality, 1996	.
Hatzenbuehler	Structural Stigma and Hypothalamic–Pituitary–Adrenocortical Axis Reactivity in Lesbian, Gay, and Bisexual Young Adults	2014		U.S.		English	Quantitative	Quasi-experimental			MSM+other pop	Stigmatized key pop(s) only			N=74 LGB young adults (18-30) from 24 U.S. states		MSM only		.							not specified						courtesy/secondary	perceived/anticipated	N/A				N/A	N					N	N	Y-Cronbach's alpha given	Hatzenbuehler, structural stigma measure, 2011	Link, Perceived Devaluation Discrimination Scale, 1987	.
Wallenberg	Student Degree Program and Attitudes Toward Gays and Lesbians in the Military: Is There a Connection?	2011		U.S.		English	Quantitative	Cross-sectional			Other pop only (no MSM or SW)				N=89, graduates from military school		MSM only	N-N/A	.						Y	not specified						N/A	N/A	N/A				N/A	Y						Y	Y-Cronbach's alpha given	Estrada, Attitudes Toward Homosexuals in the Military, 2002	.	.
Cochran	Substance Abuse Treatment Providers' Explicit and Implicit Attitudes Regarding Sexual Minorities	2007		U.S.	substance abuse treatment centres	English	Quantitative	Cross-sectional	N		MSM+other pop	Health workers	N/A	Health workers, some gay/lesbian/bisexuals, most heterosexual	46 participants; this repre- sents 23.4% of the estimated possible pool of treatment counselors. Mean age = 46.5 (SD = 11.7). (52%) of the participants were female.	No	MSM only	N-N/A	.	.	.	.	.	.	Y	both	trans type not specified	Sexual partner type(s) not specified	Gay, lesbians, bisexuals, transgenders	Y	Y	experienced/enacted	N/A	N/A	.	Group	multi	injection drug use	Y	homophobia	heterosexist	attitude	IHP - 25 items, rated from 1(strongly agree) to 5(strongly disagree) - Cronbach’s alpha for this scale has been reported as high as .88. MHS - 46 items, indicate degree of agreement withh statement. MHS cor- related significantly with the IHP on subscales related to gay men (r = .87) and lesbians (r = .80) (in the past) Also asked some specific questions about attitudes towards sexual minorities …	IHP: 0-22 --> high grade non-homophobic (45.7%) , 22-45 --> low grade non homophobic (43.5%), 46-69 --> low grade homophobic (10.9%), 70-92 --> high grade homophobic (none). Mean of 1.48 on(gay) MHS (MHS-G), and a mean of 1.60 on the lesbian subscale (MHS-L). Scored significantly lower than comparison group (undergraduate students). Counselors who are sexual minorities scored much lower (signific…	partly	Y-Cronbach's alpha given	Hudson & Ricketts, Index of Homophobia (IHP) scale, 1980	Modern Homophobia Scale (MHS; Raja & Stokes, 1998)	.
[truncated: 105 more rows]
[truncated: 13 more columns]
